# Supplementary material for: Factors associated with mood disorders and the efficacy of the targeted treatment of functional dyspepsia: A randomized clinical trial
Source: Front Med (Lausanne). 2022 Jul 22;9:859661. doi: 10.3389/fmed.2022.859661 (PMC9353185; doi:10.3389/fmed.2022.859661)
Supplement: Supplementary file 1 [file Data_Sheet_1.ZIP]

Archive with 6 entries (5 files):
- Raw data of patient with functional dyspepsia/Raw data for Group A(flupenthixol and melitracen+ nizatidine).xlsx
- Raw data of patient with functional dyspepsia/Raw data for Group B(flupenthixol and melitracen+ rabeprazole).xlsx
- Raw data of patient with functional dyspepsia/Raw data for Group C(flupenthixol and melitracen).xlsx
- Raw data of patient with functional dyspepsia/Raw data for Group D(nizatidine).xlsx
- Raw data of patient with functional dyspepsia/Raw data for Group E(rabeprazole).xlsx
- Raw data of patient with functional dyspepsia/
