# Supplementary material for: Factors associated with mood disorders and the efficacy of the targeted treatment of functional dyspepsia: A randomized clinical trial
Source: Front Med (Lausanne). 2022 Jul 22;9:859661. doi: 10.3389/fmed.2022.859661 (PMC9353185; doi:10.3389/fmed.2022.859661)
Supplement: Supplementary file 1 [file Data_Sheet_1.ZIP › Raw data of patient with functional dyspepsia/Raw data for Group A(flupenthixol and melitracen+ nizatidine).xlsx]

## Sheet: Baseline data of FD in Group A
Patient number	Gender	Age	Educational level	Marital status	Employed	BMI(kg/m2)	Gastrointestinal symptom score(1 week before medication)	Depression score	Anxiety score	Duration of disease onset(years)	Number of previous treatments	Subtype	Postprandial fullness score	Early satiety score	Epigastric pain score	Epigastric burning score	Epigastric distention score	Nausea score	Belching score	Acid reflux score	Chest pain	Chest burning	Vomiting	Bad breath
A01	Male	59	Secondary	Married	No	25.71	5	9	2	1-4.9years	>=3times	EPS subtype	0	0	2	0	0	0	1	1	0	0	0	1
A02	Female	64	Primary	Married	No	16.87	20	16	15	>=10years	>=3times	Overlapping subtype	3	3	3	2	0	2	3	1	0	0	0	3
A03	Male	44	Secondary	Married	Yes	17.93	9	15	13	1-4.9years	>=3times	PDS subtype	0	3	0	0	3	0	0	1	0	0	0	2
A04	Female	27	Higher	Unmarried, widowed or otherwise	Yes	17.22	14	4	6	1-4.9years	<3times	Overlapping subtype	3	3	0	1	0	2	2	1	0	0	0	2
A05	Male	42	Higher	Married	Yes	20.52	11	15	18	>=10years	<3times	Overlapping subtype	2	2	1	1	2	0	0	1	0	0	0	2
A06	Male	29	Secondary	Married	Yes	29.76	4	8	3	5.0-9.9years	>=3times	EPS subtype	0	0	1	0	0	0	0	1	1	1	0	0
A07	Female	53	Primary	Married	No	17.58	6	13	7	1-4.9years	>=3times	Overlapping subtype	0	1	1	1	0	0	2	1	0	0	0	0
A08	Male	18	Secondary	Unmarried, widowed or otherwise	No	18.29	13	8	9	5.0-9.9years	<3times	PDS subtype	3	0	0	0	3	3	0	3	0	0	1	0
A09	Female	54	Secondary	Married	No	14.48	11	8	12	0.5-0.9years	<3times	PDS subtype	2	3	0	0	2	1	1	2	0	0	0	0
A10	Female	45	Secondary	Married	Yes	17.58	13	6	15	0.5-0.9years	<3times	Overlapping subtype	2	0	3	1	1	2	0	1	0	1	0	2
A11	Female	34	Higher	Married	Yes	22.05	13	10	12	>=10years	>=3times	Overlapping subtype	1	0	3	2	0	2	2	2	0	0	1	0
A12	Female	53	Higher	Married	Yes	19.73	20	16	13	1-4.9years	>=3times	Overlapping subtype	3	3	0	1	3	3	3	3	0	0	0	1
A13	Female	22	Higher	Unmarried, widowed or otherwise	Yes	16.4	6	8	6	1-4.9years	<3times	Overlapping subtype	1	0	2	0	0	0	1	1	1	0	0	0
A14	Female	60	Secondary	Married	No	22.83	9	11	8	0.5-0.9years	<3times	Overlapping subtype	1	2	0	1	1	0	1	2	0	0	0	1
A15	Male	49	Secondary	Married	No	26.35	10	10	2	>=10years	>=3times	Overlapping subtype	3	0	1	1	0	0	3	1	0	0	1	0
A16	Female	47	Secondary	Married	Yes	18.18	12	9	3	0.5-0.9years	>=3times	Overlapping subtype	3	2	2	0	0	1	3	1	0	0	0	0
A17	Female	57	Secondary	Married	No	18.79	5	4	12	>=10years	>=3times	EPS subtype	0	0	2	0	0	0	0	1	0	0	0	2
A18	Female	35	Higher	Married	Yes	20.06	13	2	5	0.5-0.9years	<3times	Overlapping subtype	3	1	2	0	3	1	2	1	0	0	0	0
A19	Female	60	Primary	Married	Yes	28.06	8	4	5	>=10years	>=3times	Overlapping subtype	2	0	1	1	2	0	0	2	0	0	0	0
A20	Female	56	Primary	Married	Yes	23.33	8	14	8	5.0-9.9years	>=3times	Overlapping subtype	1	1	1	0	1	1	1	2	0	0	0	0
A21	Male	31	Secondary	Married	No	21.72	9	4	11	1-4.9years	<3times	Overlapping subtype	1	0	0	1	1	0	3	1	0	2	0	0
A22	Female	56	Higher	Married	Yes	22.04	10	4	5	1-4.9years	>=3times	Overlapping subtype	2	1	1	0	1	1	0	2	0	0	1	1
A23	Male	42	Secondary	Married	Yes	22.58	10	10	5	1-4.9years	<3times	Overlapping subtype	1	0	1	1	2	0	2	3	0	0	0	0
A24	Female	34	Higher	Married	Yes	20.55	8	10	5	0.5-0.9years	<3times	PDS subtype	2	2	0	0	2	0	0	1	0	0	0	1
A25	Male	42	Higher	Married	Yes	21.61	14	16	13	>=10years	<3times	Overlapping subtype	3	2	2	2	0	0	2	2	0	0	1	0
A26	Male	46	Higher	Married	Yes	26.57	8	7	2	1-4.9years	>=3times	EPS subtype	0	0	3	1	0	0	0	1	0	0	0	3
A27	Male	36	Secondary	Married	Yes	30.11	8	9	12	>=10years	>=3times	Overlapping subtype	1	0	0	1	0	3	0	2	0	0	0	1
A28	Female	54	Secondary	Married	Yes	26.35	6	10	16	>=10years	<3times	Overlapping subtype	1	0	1	1	1	1	0	1	0	0	0	0
A29	Male	26	Higher	Unmarried, widowed or otherwise	Yes	18.78	9	7	7	5.0-9.9years	>=3times	Overlapping subtype	2	0	2	1	2	0	1	1	0	0	0	0
A30	Female	62	Primary	Married	No	20.69	7	9	9	0.5-0.9years	<3times	Overlapping subtype	1	0	1	0	1	1	0	2	1	0	0	0
A31	Female	38	Secondary	Married	Yes	23.63	11	1	6	0.5-0.9years	<3times	PDS subtype	3	0	0	0	2	3	0	3	0	0	0	0
A32	Male	39	Higher	Married	Yes	21.26	6	5	2	1-4.9years	>=3times	Overlapping subtype	1	1	0	1	0	1	1	1	0	0	0	0
A33	Female	19	Higher	Unmarried, widowed or otherwise	No	21.87	12	9	8	1-4.9years	<3times	Overlapping subtype	3	1	2	1	0	1	1	2	0	0	0	1
A34	Female	26	Secondary	Unmarried, widowed or otherwise	Yes	19.72	11	12	6	1-4.9years	<3times	Overlapping subtype	2	0	1	1	0	3	2	2	0	0	0	0
A35	Male	32	Higher	Married	Yes	27.22	9	5	5	5.0-9.9years	>=3times	Overlapping subtype	2	1	1	1	0	1	0	3	0	0	0	0
A36	Female	57	Secondary	Married	No	22.55	5	3	5	1-4.9years	>=3times	EPS subtype	0	0	1	0	0	0	2	1	0	0	0	1
A37	Male	43	Higher	Married	Yes	24.22	11	7	7	>=10years	>=3times	Overlapping subtype	3	0	3	2	0	0	0	2	0	0	0	1
A38	Male	24	Higher	Unmarried, widowed or otherwise	No	20.76	13	12	6	5.0-9.9years	>=3times	Overlapping subtype	3	0	3	1	3	0	0	3	0	0	0	0
A39	Female	56	Secondary	Married	No	24.03	8	6	6	1-4.9years	<3times	Overlapping subtype	1	1	2	1	1	1	0	1	0	0	0	0
A40	Female	24	Higher	Unmarried, widowed or otherwise	Yes	16.4	7	9	10	1-4.9years	<3times	Overlapping subtype	3	0	1	0	1	1	0	1	0	0	0	0
A41	Female	65	Secondary	Married	No	22.67	8	11	14	1-4.9years	<3times	Overlapping subtype	0	2	1	0	0	0	2	3	0	0	0	0
A42	Female	57	Primary	Married	Yes	17.91	7	10	10	1-4.9years	>=3times	EPS subtype	0	0	0	2	3	0	0	1	0	0	0	1
A43	Female	56	Secondary	Married	Yes	27.34	8	9	9	5.0-9.9years	>=3times	PDS subtype	2	0	0	0	2	1	2	1	0	0	0	0
A44	Male	33	Secondary	Married	Yes	21.05	9	7	4	1-4.9years	>=3times	Overlapping subtype	2	3	0	1	2	0	0	1	0	0	0	0
A45	Male	32	Higher	Married	Yes	30.8	3	7	5	1-4.9years	<3times	PDS subtype	1	0	0	0	0	0	0	2	0	0	0	0
A46	Female	34	Secondary	Married	Yes	16.02	3	6	6	1-4.9years	<3times	EPS subtype	0	0	1	0	0	0	0	2	0	0	0	0
BMI, body mass index; PDS, postprandial distress syndrome; EPS, epigastric pain syndrome; Overlapping subtype: one or two symptoms of both PDS and EPS.Patients no.45 and 46 were not included in the subsequent PP analysis because the former did not take their medication as prescribed and the latter changed to take other drugs due to their perceived poor efficacy.

## Sheet: GI and MDs scores at 2 weeks
Patient number	Gastrointestinal symptom score	Postprandial fullness score	Early satiety score	Epigastric pain score	Epigastric burning score	Epigastric distention score	Nausea score	Belching score	Acid reflux score	Chest pain	Chest burning	Vomiting	Bad breath		Depression score	Anxiety score
A01	3	-	-	1	-	-	-	0	0	-	-	-	2		8	-
A02	10	2	2	1	1	-	1	2	0	-	-	-	1		12	10
A03	5	-	1	-	-	2	-	-	0	-	-	-	2		11	8
A04	6	1	1	-	2	-	1	1	0	-	-	-	0		-	2
A05	5	1	1	0	2	1	-	-	0	-	0	-	0		9	12
A06	1	-	-	0	-	-	-	-	0	0	0	-	1		3	-
A07	4	-	1	1	0	-	-	1	1	-	-	-	-		6	3
A08	12	3	-	-	-	3	3	-	3	-	-	0	-		6	7
A09	6	1	2	-	-	1	0	1	1	-	-	-	-		7	8
A10	8	1	-	2	2	1	1	-	0	-	1	-	0		3	10
A11	8	1	-	2	2	-	1	1	1	-	-	0	-		7	8
A12	11	2	1	-	1	2	2	2	1	-	-	-	0		7	9
A13	3	1	-	1	-	-	-	0	1	0	-	-	-		6	6
A14	8	1	1	-	1	1	-	1	2	-	-	-	1		10	6
A15	7	2	-	1	1	-	-	2	1	-	-	0	-		8	-
A16	7	2	1	0	-	-	1	2	1	-	-	-	-		4	-
A17	1	-	-	0	-	-	-	-	0	-	-	-	1		-	6
A18	6	2	1	1	-	1	0	1	0	0	-	-	-		-	2
A19	6	1	-	1	1	1	-	-	2	-	-	-	-		-	4
A20	4	1	0	0	-	1	0	0	2	-	-	-	-		6	2
A21	0	0	-	-	0	0	-	0	0	-	0	-	-		-	3
A22	2	1	0	0	-	0	0	-	0	-	-	0	1		-	0
A23	7	1	-	1	1	1	-	1	2	-	-	-	-		7	2
A24	5	1	1	-	-	1	-	-	1	-	-	-	1		6	2
A25	10	2	2	1	2	-	-	2	1	-	-	0	-		10	9
A26	6	-	-	2	2	-	-	-	1	-	-	-	1		4	-
A27	6	0	-	-	1	-	2	-	2	-	-	-	1		4	6
A28	0	0	-	0	0	0	0	-	0	-	-	-	-		5	7
A29	5	1	-	1	0	1	-	1	1	-	-	-	-		3	3
A30	3	0	-	1	-	0	0	-	1	1	-	-	-		5	5
A31	3	1	-	-	-	1	0	-	1	-	-	-	-		-	2
A32	0	0	0	-	0	-	0	0	0	-	-	-	-		0	-
A33	6	2	0	1	1	-	0	1	1	-	-	-	0		4	2
A34	9	2	-	0	1	-	3	1	2	-	-	-	-		6	3
A35	4	1	0	0	0	-	1	-	2	-	-	-	-		4	2
A36	1	-	-	0	-	-	-	0	0	-	-	-	1		-	1
A37	8	2	-	2	2	-	-	-	2	-	-	-	0		5	4
A38	6	2	-	1	1	2	-	-	0	-	-	-	-		10	2
A39	2	0	1	0	0	0	0	-	1	-	-	-	-		3	3
A40	3	1	-	1	-	0	0	-	1	-	-	-	-		4	2
A41	2	-	0	0	-	-	-	1	1	-	-	-	-		3	6
A42	7	-	-	-	3	3	-	-	0	-	-	-	1		8	6
A43	5	2	-	-	-	1	0	2	0	-	-	-	0		6	6
A44	6	1	2	-	1	1	-	-	0	-	-	-	1		4	-

## Sheet: GI and MDs scores at 4 weeks
Patient number	Gastrointestinal symptom score	Postprandial fullness score	Early satiety score	Epigastric pain score	Epigastric burning score	Epigastric distention score	Nausea score	Belching score	Acid reflux score	Chest pain	Chest burning	Vomiting	Bad breath		Depression score	Anxiety score
A01	2	-	-	1	-	-	-	0	0	-	-	-	1		4	-
A02	6	2	1	1	1	-	0	1	0	-	-	-	0		10	9
A03	3	-	1	-	-	1	-	-	0	-	-	-	1		8	3
A04	4	1	1	-	1	-	1	0	0	-	-	-	0		-	1
A05	3	1	0	0	1	1	-	-	0	-	0	-	0		5	6
A06	1	-	-	0	-	-	-	-	0	0	0	-	1		1	-
A07	4	-	1	1	0	-	-	1	1	-	-	-	-		2	2
A08	8	2	-	-	-	2	2	-	2	-	-	0	-		4	7
A09	2	0	1	-	-	0	0	0	1	-	-	-	-		4	4
A10	6	1	-	2	2	0	1	-	0	-	0	-	0		1	8
A11	4	0	-	1	1	-	0	1	1	-	-	0	-		5	6
A12	4	1	0	-	0	1	1	1	0	-	-	-	0		2	6
A13	2	0	-	1	-	-	-	0	1	0	-	-	-		4	6
A14	6	1	1	-	0	0	-	1	2	-	-	-	1		8	5
A15	4	1	-	1	0	-	-	1	1	-	-	0	-		5	-
A16	3	1	0	0	-	-	1	1	0	-	-	-	-		1	-
A17	0	-	-	0	-	-	-	-	0	-	-	-	0		-	2
A18	3	1	1	0	-	0	0	1	0	0	-	-	-		-	1
A19	5	1	-	1	0	1	-	-	2	-	-	-	-		-	3
A20	2	0	0	1	-	0	0	0	1	-	-	-	-		7	3
A21	0	0	-	-	0	0	-	0	0	-	0	-	-		-	1
A22	0	0	0	0	-	0	0	-	0	-	-	0	0		-	0
A23	4	0	-	1	0	0	-	1	2	-	-	-	-		5	2
A24	1	0	1	-	-	0	-	-	0	-	-	-	0		3	2
A25	4	1	1	1	0	-	-	1	0	-	-	0	-		4	8
A26	4	-	-	1	1	-	-	-	1	-	-	-	1		3	-
A27	4	0	-	-	1	-	1	-	2	-	-	-	0		1	3
A28	0	0	-	0	0	0	0	-	0	-	-	-	-		2	2
A29	3	1	-	0	0	1	-	1	0	-	-	-	-		0	1
A30	2	0	-	1	-	0	0	-	0	1	-	-	-		2	3
A31	1	0	-	-	-	0	0	-	1	-	-	-	-		-	1
A32	0	0	0	-	0	-	0	0	0	-	-	-	-		0	-
A33	3	1	0	0	1	-	0	1	0	-	-	-	0		2	0
A34	5	1	-	0	0	-	2	0	2	-	-	-	-		4	3
A35	2	1	0	0	0	-	0	-	1	-	-	-	-		3	1
A36	0	-	-	0	-	-	-	0	0	-	-	-	0		-	1
A37	4	1	-	1	1	-	-	-	1	-	-	-	0		3	2
A38	5	2	-	1	1	1	-	-	0	-	-	-	-		6	2
A39	1	0	1	0	0	0	0	-	0	-	-	-	-		1	2
A40	3	1	-	1	-	0	0	-	1	-	-	-	-		1	0
A41	1	-	0	0	-	-	-	0	1	-	-	-	-		1	2
A42	4	-	-	-	2	2	-	-	0	-	-	-	0		7	4
A43	2	1	-	-	-	0	0	1	0	-	-	-	0		3	1
A44	3	1	0	-	1	1	-	-	0	-	-	-	0		2	-

## Sheet: GI and MDs scores at 8 weeks
Patient number	Gastrointestinal symptom score	Postprandial fullness score	Early satiety score	Epigastric pain score	Epigastric burning score	Epigastric distention score	Nausea score	Belching score	Acid reflux score	Chest pain	Chest burning	Vomiting	Bad breath		Depression score	Anxiety score
A01	1	-	-	0	-	-	-	0	0	-	-	-	1		2	-
A02	3	1	0	1	0	-	0	0	0	-	-	-	1		9	7
A03	2	-	1	-	-	0	-	-	0	-	-	-	1		7	2
A04	1	0	1	-	0	-	0	0	0	-	-	-	0		-	1
A05	1	0	0	0	1	0	-	-	0	-	0	-	0		4	5
A06	1	-	-	1	-	-	-	-	0	0	0	-	0		0	-
A07	0	-	0	0	0	-	-	0	0	-	-	-	-		1	0
A08	7	2	-	-	-	2	2	-	1	-	-	0	-		2	4
A09	1	0	0	-	-	0	0	0	1	-	-	-	-		2	2
A10	3	1	-	1	1	0	0	-	0	-	0	-	0		0	5
A11	1	0	-	0	1	-	0	0	0	-	-	0	-		2	4
A12	3	1	0	-	0	1	0	1	0	-	-	-	0		0	2
A13	0	0	-	0	-	-	-	0	0	0	-	-	-		2	4
A14	5	0	1	-	0	0	-	1	2	-	-	-	1		7	5
A15	2	0	-	0	0	-	-	1	1	-	-	0	-		4	-
A16	2	1	0	0	-	-	0	1	0	-	-	-	-		0	-
A17	0	-	-	0	-	-	-	-	0	-	-	-	0		-	1
A18	1	1	0	0	-	0	0	0	0	0	-	-	-		-	0
A19	5	1	-	1	0	1	-	-	2	-	-	-	-		-	1
A20	1	0	0	0	-	0	0	0	1	-	-	-	-		6	3
A21	0	0	-	-	0	0	-	0	0	-	0	-	-		-	0
A22	0	0	0	0	-	0	0	-	0	-	-	0	0		-	0
A23	3	0	-	1	0	0	-	1	1	-	-	-	-		1	2
A24	0	0	0	-	-	0	-	-	0	-	-	-	0		1	1
A25	3	1	1	1	0	-	-	0	0	-	-	0	-		3	3
A26	2	-	-	1	0	-	-	-	1	-	-	-	0		2	-
A27	2	0	-	-	1	-	0	-	1	-	-	-	0		0	1
A28	0	0	-	0	0	0	0	-	0	-	-	-	-		2	1
A29	1	1	-	0	0	0	-	0	0	-	-	-	-		0	1
A30	1	0	-	1	-	0	0	-	0	0	-	-	-		1	2
A31	0	0	-	-	-	0	0	-	0	-	-	-	-		-	0
A32	0	0	0	-	0	-	0	0	0	-	-	-	-		0	-
A33	1	1	0	0	0	-	0	0	0	-	-	-	0		1	0
A34	3	1	-	0	0	-	1	0	1	-	-	-	-		3	1
A35	1	0	0	0	0	-	0	-	1	-	-	-	-		2	1
A36	0	-	-	0	-	-	-	0	0	-	-	-	0		-	0
A37	1	1	-	0	0	-	-	-	0	-	-	-	0		1	1
A38	4	2	-	0	1	1	-	-	0	-	-	-	-		4	1
A39	0	0	0	0	0	0	0	-	0	-	-	-	-		1	1
A40	2	1	-	0	-	0	0	-	1	-	-	-	-		0	0
A41	0	-	0	0	-	-	-	0	0	-	-	-	-		0	0
A42	3	-	-	-	1	2	-	-	0	-	-	-	0		5	2
A43	1	0	-	-	-	0	0	1	0	-	-	-	0		3	0
A44	0	0	0	-	0	0	-	-	0	-	-	-	0		1	-

## Sheet: Adverse reaction
Patient number	Adverse reaction
A01	-
A02	-
A03	-
A04	-
A05	thirst and constipation
A06	-
A07	-
A08	-
A09	thirst, salivation and increased anal exhaust
A10	-
A11	-
A12	constipation
A13	-
A14	-
A15	-
A16	thirst
A17	-
A18	-
A19	-
A20	-
A21	-
A22	-
A23	-
A24	-
A25	constipation
A26	-
A27	-
A28	-
A29	-
A30	-
A31	-
A32	-
A33	-
A34	-
A35	-
A36	-
A37	-
A38	constipation
A39	-
A40	-
A41	-
A42	-
A43	-
A44	thirst
