# Supplementary material for: Factors associated with mood disorders and the efficacy of the targeted treatment of functional dyspepsia: A randomized clinical trial
Source: Front Med (Lausanne). 2022 Jul 22;9:859661. doi: 10.3389/fmed.2022.859661 (PMC9353185; doi:10.3389/fmed.2022.859661)
Supplement: Supplementary file 1 [file Data_Sheet_1.ZIP › Raw data of patient with functional dyspepsia/Raw data for Group B(flupenthixol and melitracen+ rabeprazole).xlsx]

## Sheet: Baseline data of FD in Group B
Patient number	Gender	Age	Educational level	Marital status	Employed	BMI(kg/m2)	Gastrointestinal symptom score(1 week before medication)	Depression score	Anxiety score	Duration of disease onset(years)	Number of previous treatments	Subtype	Postprandial fullness score	Early satiety score	Epigastric pain score	Epigastric burning score	Epigastric distention score	Nausea score	Belching score	Acid reflux score	Chest pain	Chest burning	Vomiting	Bad breath
B01	Male	65	Higher	Married	No	24.8	12	16	14	0.5-0.9years	<3times	PDS subtype	0	2	0	0	2	3	3	1	1	0	0	0
B02	Female	40	Secondary	Married	No	23.3	6	9	2	1.0-4.9years	<3times	Overlapping subtype	2	0	2	0	1	0	0	1	0	0	0	0
B03	Male	50	Higher	Married	Yes	21.72	9	7	8	1.0-4.9years	>=3times	Overlapping subtype	2	0	2	0	2	0	2	1	0	0	0	0
B04	Female	66	Primary	Married	No	25.39	9	9	5	1.0-4.9years	>=3times	Overlapping subtype	3	0	0	2	3	0	0	1	0	0	0	0
B05	Female	34	Higher	Married	Yes	19.91	14	5	9	1.0-4.9years	>=3times	Overlapping subtype	2	0	2	2	2	3	0	3	0	0	0	0
B06	Female	55	Higher	Married	Yes	22.35	9	4	7	>=10years	>=3times	Overlapping subtype	1	0	2	0	2	0	2	1	0	0	1	0
B07	Female	57	Secondary	Married	Yes	20.51	3	3	5	1.0-4.9years	<3times	Overlapping subtype	0	1	0	1	0	0	0	1	0	0	0	0
B08	Male	54	Secondary	Married	No	21.34	6	7	3	0.5-0.9years	>=3times	EPS subtype	0	0	1	0	3	0	0	1	1	0	0	0
B09	Female	31	Secondary	Married	No	20.45	3	3	6	5.0-9.9years	<3times	EPS subtype	0	0	1	0	1	0	0	1	0	0	0	0
B10	Female	72	Primary	Married	No	26.64	29	15	6	1.0-4.9years	>=3times	Overlapping subtype	3	3	3	3	0	3	3	3	2	2	1	3
B11	Male	33	Higher	Married	Yes	24.05	8	3	5	0.5-0.9years	<3times	EPS subtype	0	0	2	0	0	0	0	2	1	2	0	1
B12	Female	59	Primary	Married	No	22.04	8	13	5	>=10years	>=3times	Overlapping subtype	0	1	0	3	0	0	0	1	0	3	0	0
B13	Female	41	Secondary	Married	No	20.08	8	7	0	5.0-9.9years	>=3times	Overlapping subtype	2	0	1	3	0	0	0	1	0	1	0	0
B14	Male	27	Higher	Married	Yes	27.04	19	11	5	5.0-9.9years	>=3times	Overlapping subtype	2	1	1	3	2	3	2	3	0	0	1	1
B15	Female	48	Secondary	Married	Yes	22.86	3	4	7	0.5-0.9years	<3times	EPS subtype	0	0	1	0	0	0	1	1	0	0	0	0
B16	Male	37	Higher	Unmarried, widowed or otherwise	Yes	25.06	12	10	9	1.0-4.9years	<3times	Overlapping subtype	2	0	0	2	2	1	1	1	1	1	0	1
B17	Female	57	Secondary	Married	No	20.83	17	5	3	0.5-0.9years	>=3times	Overlapping subtype	3	3	3	1	3	0	0	3	0	0	0	1
B18	Female	50	Secondary	Married	Yes	20.81	11	7	8	1.0-4.9years	>=3times	Overlapping subtype	2	2	2	2	1	0	0	2	0	0	0	0
B19	Female	54	Higher	Married	No	19.52	4	3	9	1.0-4.9years	<3times	Overlapping subtype	0	1	2	0	0	0	0	1	0	0	0	0
B20	Male	47	Primary	Married	Yes	25.34	6	13	8	1.0-4.9years	<3times	Overlapping subtype	1	0	1	0	0	3	0	1	0	0	0	0
B21	Male	54	Secondary	Married	No	23.39	10	7	2	1.0-4.9years	<3times	Overlapping subtype	1	0	1	0	2	2	1	3	0	0	0	0
B22	Male	26	Higher	Unmarried, widowed or otherwise	Yes	24.26	7	7	4	0.5-0.9years	<3times	PDS subtype	2	0	0	0	2	1	0	1	0	0	0	1
B23	Female	63	Secondary	Married	No	17.33	11	7	12	0.5-0.9years	>=3times	PDS subtype	2	0	0	0	3	1	1	3	0	0	0	1
B24	Female	36	Higher	Married	Yes	21.48	6	5	8	0.5-0.9years	<3times	EPS subtype	0	0	1	0	0	3	1	1	0	0	0	0
B25	Female	55	Secondary	Married	No	21.48	3	6	3	5.0-9.9years	<3times	PDS subtype	2	0	0	0	0	0	0	1	0	0	0	0
B26	Female	29	Higher	Married	Yes	25.71	11	9	5	1.0-4.9years	>=3times	PDS subtype	2	2	0	0	0	3	0	3	0	0	0	1
B27	Female	47	Secondary	Married	Yes	19.81	6	5	3	1.0-4.9years	<3times	Overlapping subtype	1	2	1	0	0	0	1	1	0	0	0	0
B28	Male	35	Higher	Married	Yes	23.63	6	8	9	0.5-0.9years	>=3times	Overlapping subtype	1	0	1	1	0	0	1	1	0	1	0	0
B29	Female	36	Secondary	Married	Yes	17.96	4	4	5	0.5-0.9years	<3times	Overlapping subtype	1	0	1	1	0	0	0	1	0	0	0	0
B30	Female	30	Higher	Married	No	26.57	7	11	5	0.5-0.9years	>=3times	Overlapping subtype	0	2	1	1	1	0	0	1	0	0	0	1
B31	Female	34	Higher	Married	Yes	23.33	5	5	6	1.0-4.9years	<3times	PDS subtype	1	1	0	0	1	0	1	1	0	0	0	0
B32	Male	35	Higher	Married	Yes	20.08	10	6	3	>=10years	>=3times	Overlapping subtype	1	0	1	1	1	0	3	3	0	0	0	0
B33	Male	29	Higher	Unmarried, widowed or otherwise	Yes	23.56	4	8	3	1.0-4.9years	>=3times	PDS subtype	1	0	0	0	1	0	1	1	0	0	0	0
B34	Female	52	Higher	Married	Yes	23.44	7	6	10	>=10years	>=3times	EPS subtype	0	0	1	0	1	3	0	1	0	1	0	0
B35	Male	55	Secondary	Married	Yes	20.2	7	11	14	0.5-0.9years	<3times	Overlapping subtype	2	0	0	1	0	3	0	1	0	0	0	0
B36	Female	32	Higher	Married	Yes	19.84	13	7	4	0.5-0.9years	<3times	PDS subtype	3	3	0	0	3	0	1	3	0	0	0	0
B37	Male	55	Primary	Married	No	25.95	12	7	5	1.0-4.9years	<3times	Overlapping subtype	3	3	1	0	3	0	1	1	0	0	0	0
B38	Female	24	Secondary	Unmarried, widowed or otherwise	Yes	17.22	10	8	7	5.0-9.9years	<3times	Overlapping subtype	1	3	1	0	0	0	3	1	0	0	0	1
B39	Female	45	Secondary	Married	No	18.94	6	8	9	5.0-9.9years	>=3times	Overlapping subtype	1	0	1	1	1	0	1	1	0	0	0	0
B40	Male	46	Secondary	Married	Yes	24.69	3	8	7	1.0-4.9years	<3times	Overlapping subtype	1	0	1	0	0	0	0	1	0	0	0	0
B41	Male	31	Higher	Unmarried, widowed or otherwise	Yes	19.1	6	5	4	0.5-0.9years	<3times	Overlapping subtype	1	1	1	0	0	0	1	1	0	0	0	1
B42	Male	62	Higher	Married	Yes	22.49	3	5	5	5.0-9.9years	>=3times	EPS subtype	0	0	1	0	0	0	1	1	0	0	0	0
B43	Male	57	Primary	Married	No	19.96	5	17	10	0.5-0.9years	<3times	EPS subtype	0	0	0	2	0	0	2	1	0	0	0	0
B44	Male	44	Higher	Married	Yes	24.86	3	4	5	0.5-0.9years	<3times	Overlapping subtype	1	0	1	0	0	0	0	1	0	0	0	0
BMI, body mass index; PDS, postprandial distress syndrome; EPS, epigastric pain syndrome; Overlapping subtype: one or two symptoms of both PDS and EPS.

## Sheet: GI and MDs scores at 2 weeks
Patient number	Gastrointestinal symptom score	Postprandial fullness score	Early satiety score	Epigastric pain score	Epigastric burning score	Epigastric distention score	Nausea score	Belching score	Acid reflux score	Chest pain	Chest burning	Vomiting	Bad breath		Depression score	Anxiety score
B01	6	-	1	-	-	0	2	2	1	0	-	-	-		7	9
B02	1	1	-	0	-	0	-	-	0	-	-	-	-		4	-
B03	1	0	-	1	-	0	-	0	0	-	-	-	-		1	1
B04	5	2	-	-	1	2	-	-	0	-	-	-	-		4	2
B05	6	2	-	1	1	1	0	-	0	-	-	-	1		1	4
B06	2	0	-	0	-	0	-	1	1	-	-	0	-		-	1
B07	1	-	1	-	0	-	-	-	0	-	-	-	-		-	0
B08	3	-	-	1	-	2	-	-	0	0	-	-	-		3	-
B09	1	-	-	0	-	1	-	-	0	-	-	-	-		-	0
B10	11	1	1	1	1	-	0	2	1	1	1	0	2		5	2
B11	2	-	-	1	-	-	-	-	0	0	0	-	1		-	2
B12	2	-	0	-	1	-	-	-	0	-	1	-	-		3	2
B13	8	2	-	1	3	-	-	-	0	-	1	-	1		7	-
B14	9	0	0	1	2	0	1	1	3	-	-	0	1		5	3
B15	1	-	-	0	-	-	-	1	0	-	-	-	-		-	1
B16	5	1	-	-	1	1	0	0	1	0	0	-	1		5	3
B17	8	2	2	1	0	2	-	-	0	-	-	-	1		0	-
B18	5	1	1	1	1	0	-	-	0	-	-	-	1		2	3
B19	3	-	1	2	-	-	-	-	0	-	-	-	-		-	5
B20	0	0	-	0	-	-	0	-	0	-	-	-	-		2	0
B21	6	2	-	1	-	1	0	1	0	-	-	-	1		4	-
B22	3	1	-	-	-	1	0	-	0	-	-	-	1		1	-
B23	4	1	-	-	-	1	0	0	1	-	-	-	1		3	8
B24	2	-	-	1	-	-	0	1	0	-	-	-	-		1	2
B25	0	0	-	-	-	-	-	-	0	-	-	-	-		4	-
B26	7	2	1	-	-	-	0	-	0	-	-	1	3		5	4
B27	2	0	1	1	-	-	-	0	0	-	-	-	-		0	-
B28	4	1	-	1	0	-	-	1	0	-	1	-	-		2	2
B29	1	0	-	1	0	-	-	-	0	-	-	-	-		-	1
B30	0	-	0	0	0	0	-	-	0	-	-	-	0		2	2
B31	5	1	1	-	-	1	-	1	1	-	-	-	-		5	1
B32	3	1	-	1	0	0	-	1	0	-	-	-	-		1	-
B33	1	1	-	-	-	0	-	0	0	-	-	-	-		0	-
B34	0	-	-	0	-	0	0	-	0	-	0	-	-		1	4
B35	2	1	-	-	0	-	0	-	0	-	-	-	1		5	8
B36	3	1	1	-	-	1	-	0	0	-	-	-	-		0	-
B37	7	2	2	0	-	2	-	1	0	-	-	-	-		6	4
B38	8	0	2	1	-	-	-	3	1	-	-	-	1		6	5
B39	0	0	-	0	0	0	-	0	0	-	-	-	-		2	5
B40	2	1	-	0	-	-	-	-	0	-	-	-	1		5	4
B41	4	1	0	1	-	-	-	0	1	-	-	-	1		4	-
B42	1	-	-	0	-	-	-	1	0	-	-	-	-		1	2
B43	3	-	-	-	1	-	-	2	0	-	-	-	-		11	7
B44	0	0	-	0	-	-	-	-	0	-	-	-	-		-	2

## Sheet: GI and MDs scores at 4 weeks
Patient number	Gastrointestinal symptom score	Postprandial fullness score	Early satiety score	Epigastric pain score	Epigastric burning score	Epigastric distention score	Nausea score	Belching score	Acid reflux score	Chest pain	Chest burning	Vomiting	Bad breath		Depression score	Anxiety score
B01	5	-	1	-	-	0	1	2	1	0	-	-	-		6	6
B02	1	1	-	0	-	0	-	-	0	-	-	-	-		3	-
B03	0	0	-	0	-	0	-	0	0	-	-	-	-		0	1
B04	3	1	-	-	1	1	-	-	0	-	-	-	-		0	0
B05	5	1	-	1	1	1	0	-	0	-	-	-	1		0	1
B06	2	0	-	0	-	0	-	1	1	-	-	0	-		-	0
B07	1	-	1	-	0	-	-	-	0	-	-	-	-		-	0
B08	2	-	-	1	-	1	-	-	0	0	-	-	-		2	-
B09	0	-	-	0	-	0	-	-	0	-	-	-	-		-	0
B10	5	0	0	1	1	-	0	1	0	0	1	0	1		2	2
B11	2	-	-	1	-	-	-	-	0	0	0	-	1		-	0
B12	1	-	0	-	1	-	-	-	0	-	0	-	-		2	0
B13	6	2	-	1	2	-	-	-	0	-	1	-	-		5	-
B14	9	0	0	1	2	0	1	1	3	-	-	0	1		1	1
B15	1	-	-	0	-	-	-	1	0	-	-	-	-		-	0
B16	3	1	-	-	1	0	0	0	1	0	0	-	0		5	2
B17	6	2	1	1	0	1	-	-	0	-	-	-	1		0	-
B18	0	0	0	0	0	0	-	-	0	-	-	-	-		0	0
B19	2	-	1	1	-	-	-	-	0	-	-	-	-		-	2
B20	0	0	-	0	-	-	0	-	0	-	-	-	-		0	0
B21	2	0	-	0	-	1	0	0	0	-	-	-	1		1	-
B22	1	1	-	-	-	0	0	-	0	-	-	-	0		0	-
B23	0	0	-	-	-	0	0	0	0	-	-	-	0		1	5
B24	0	-	-	0	-	-	0	0	0	-	-	-	-		1	0
B25	0	0	-	-	-	-	-	-	0	-	-	-	-		2	-
B26	6	2	1	-	-	-	0	-	0	-	-	0	3		5	4
B27	1	0	0	1	-	-	-	0	0	-	-	-	-		0	-
B28	2	1	-	1	0	-	-	0	0	-	0	-	-		2	1
B29	1	0	-	1	0	-	-	-	0	-	-	-	-		-	0
B30	0	-	0	0	0	0	-	-	0	-	-	-	0		3	1
B31	4	1	1	-	-	0	-	1	1	-	-	-	-		3	1
B32	2	1	-	0	0	0	-	1	0	-	-	-	-		0	-
B33	0	0	-	-	-	0	-	0	0	-	-	-	-		0	-
B34	0	-	-	0	-	0	0	-	0	-	0	-	-		0	2
B35	1	1	-	-	0	-	0	-	0	-	-	-	-		0	3
B36	0	0	0	-	-	0	-	0	0	-	-	-	-		0	-
B37	7	2	2	0	-	2	-	1	0	-	-	-	-		4	3
B38	4	0	1	1	-	-	-	2	0	-	-	-	0		4	3
B39	0	0	-	0	0	0	-	0	0	-	-	-	-		1	3
B40	1	1	-	0	-	-	-	-	0	-	-	-	-		1	0
B41	2	1	0	0	-	-	-	0	1	-	-	-	0		2	-
B42	0	-	-	0	-	-	-	0	0	-	-	-	-		1	0
B43	2	-	-	-	1	-	-	1	0	-	-	-	-		7	6
B44	0	0	-	0	-	-	-	-	0	-	-	-	-		-	0

## Sheet: GI and MDs scores at 8 weeks
Patient number	Gastrointestinal symptom score	Postprandial fullness score	Early satiety score	Epigastric pain score	Epigastric burning score	Epigastric distention score	Nausea score	Belching score	Acid reflux score	Chest pain	Chest burning	Vomiting	Bad breath		Depression score	Anxiety score
B01	3	-	1	-	-	0	1	1	0	0	-	-	-		4	4
B02	0	0	-	0	-	0	-	-	0	-	-	-	-		0	-
B03	0	0	-	0	-	0	-	0	0	-	-	-	-		0	0
B04	2	1	-	-	1	0	-	-	0	-	-	-	-		0	0
B05	5	1	-	1	1	1	0	-	0	-	-	-	1		0	0
B06	2	0	-	0	-	0	-	1	1	-	-	0	-		-	0
B07	0	-	0	-	0	-	-	-	0	-	-	-	-		-	0
B08	2	-	-	1	-	1	-	-	0	0	-	-	-		2	-
B09	0	-	-	0	-	0	-	-	0	-	-	-	-		-	0
B10	3	0	0	0	1	-	0	0	0	0	1	0	1		1	0
B11	1	-	-	0	-	-	-	-	0	0	0	-	1		-	0
B12	0	-	0	-	0	-	-	-	0	-	0	-	-		1	0
B13	5	1	-	1	2	-	-	-	0	-	1	-	-		4	-
B14	9	0	0	1	2	0	1	1	3	-	-	0	1		1	2
B15	0	-	-	0	-	-	-	0	0	-	-	-	-		-	0
B16	3	0	-	-	1	0	0	0	1	1	0	-	0		3	2
B17	0	0	0	0	0	0	-	-	0	-	-	-	0		0	-
B18	0	0	0	0	0	0	-	-	0	-	-	-	-		0	0
B19	1	-	0	1	-	-	-	-	0	-	-	-	-		-	0
B20	0	0	-	0	-	-	0	-	0	-	-	-	-		0	0
B21	1	0	-	0	-	1	0	0	0	-	-	-	-		0	-
B22	1	1	-	-	-	0	0	-	0	-	-	-	0		0	-
B23	0	0	-	-	-	0	0	0	0	-	-	-	0		0	3
B24	0	-	-	0	-	-	0	0	0	-	-	-	-		0	0
B25	0	0	-	-	-	-	-	-	0	-	-	-	-		1	-
B26	3	0	0	-	-	-	0	-	0	-	-	0	3		1	3
B27	0	0	0	0	-	-	-	0	0	-	-	-	-		0	-
B28	2	1	-	1	0	-	-	0	0	-	0	-	-		1	0
B29	0	0	-	0	0	-	-	-	0	-	-	-	-		-	0
B30	0	-	0	0	0	0	-	-	0	-	-	-	0		0	0
B31	4	1	1	-	-	0	-	1	1	-	-	-	-		2	0
B32	1	1	-	0	0	0	-	0	0	-	-	-	-		0	-
B33	0	0	-	-	-	0	-	0	0	-	-	-	-		0	-
B34	0	-	-	0	-	0	0	-	0	-	0	-	-		0	0
B35	1	1	-	-	0	-	0	-	0	-	-	-	-		0	0
B36	0	0	0	-	-	0	-	0	0	-	-	-	-		0	-
B37	6	2	1	0	-	2	-	1	0	-	-	-	-		2	1
B38	2	0	1	0	-	-	-	1	0	-	-	-	0		2	1
B39	0	0	-	0	0	0	-	0	0	-	-	-	-		0	0
B40	0	0	-	0	-	-	-	-	0	-	-	-	-		0	0
B41	0	0	0	0	-	-	-	0	0	-	-	-	0		0	-
B42	0	-	-	0	-	-	-	0	0	-	-	-	-		0	0
B43	1	-	-	-	0	-	-	1	0	-	-	-	-		4	4
B44	0	0	-	0	-	-	-	-	0	-	-	-	-		-	0

## Sheet: Adverse reactions 
Patient number	Adverse reactions
B01	-
B02	-
B03	rash
B04	-
B05	-
B06	thirst
B07	-
B08	-
B09	-
B10	-
B11	constipation
B12	thirst
B13	-
B14	-
B15	-
B16	-
B17	-
B18	-
B19	-
B20	-
B21	-
B22	-
B23	-
B24	-
B25	-
B26	-
B27	-
B28	constipation
B29	constipation
B30	-
B31	-
B32	-
B33	-
B34	-
B35	-
B36	-
B37	-
B38	-
B39	-
B40	-
B41	-
B42	-
B43	-
B44	-
