# Supplementary material for: Factors associated with mood disorders and the efficacy of the targeted treatment of functional dyspepsia: A randomized clinical trial
Source: Front Med (Lausanne). 2022 Jul 22;9:859661. doi: 10.3389/fmed.2022.859661 (PMC9353185; doi:10.3389/fmed.2022.859661)
Supplement: Supplementary file 1 [file Data_Sheet_1.ZIP › Raw data of patient with functional dyspepsia/Raw data for Group C(flupenthixol and melitracen).xlsx]

## Sheet: Baseline data of FD in Group C
Patient number	Gender	Age	Educational level	Marital status	Employed	BMI(kg/m2)	Gastrointestinal symptom score(1 week before medication)	Depression score	Anxiety score	Duration of disease onset(years)	Number of previous treatments	Subtype	Postprandial fullness score	Early satiety score	Epigastric pain score	Epigastric burning score	Epigastric distention score	Nausea score	Belching score	Chest pain	Chest burning	Vomiting	Bad breath
C001	Male	35	Secondary	Married	Yes	17.99	17	15	14	1.0-4.9years	>=3times	Overlapping subtype	2	0	0	3	2	2	3	2	0	1	2
C002	Female	51	Secondary	Married	Yes	19.56	12	9	16	>=10years	<3times	Overlapping subtype	0	3	1	0	0	0	0	0	3	2	3
C003	Female	61	Higher	Married	Yes	20	11	0	5	0.5-0.9years	>=3times	Overlapping subtype	3	0	2	0	3	0	3	0	0	0	0
C004	Male	52	Secondary	Married	No	24.46	13	0	5	0.5-0.9years	>=3times	PDS subtype	3	3	0	0	3	0	3	1	0	0	0
C005	Female	53	Secondary	Married	No	17.63	14	14	5	1.0-4.9years	>=3times	Overlapping subtype	1	0	3	1	1	2	2	1	1	2	0
C006	Female	28	Higher	Married	Yes	16.65	11	15	7	0.5-0.9years	<3times	PDS subtype	2	1	0	0	3	2	2	0	0	0	1
C007	Male	61	Secondary	Married	Yes	22.46	7	15	10	1.0-4.9years	<3times	Overlapping subtype	0	1	1	0	0	1	2	1	1	0	0
C008	Male	28	Higher	Unmarried, widowed or otherwise	No	23.66	8	7	5	0.5-0.9years	<3times	PDS subtype	1	1	0	0	1	0	2	0	0	0	3
C009	Female	57	Secondary	Married	Yes	24.24	7	8	4	>=10years	>=3times	Overlapping subtype	1	0	3	0	1	1	1	0	0	0	0
C010	Female	70	Primary	Married	Yes	21.88	4	3	7	1.0-4.9years	>=3times	PDS subtype	2	0	0	0	2	0	0	0	0	0	0
C011	Male	26	Higher	Unmarried, widowed or otherwise	Yes	19.29	7	11	10	5.0-9.9years	<3times	Overlapping subtype	1	1	1	0	1	1	0	0	0	1	1
C012	Female	54	Secondary	Married	Yes	18.13	7	0	5	0.5-0.9years	<3times	Overlapping subtype	3	0	0	1	3	0	0	0	0	0	0
C013	Male	40	Higher	Married	Yes	24.22	11	7	13	>=10years	>=3times	PDS subtype	3	2	0	0	3	0	2	0	0	0	1
C014	Female	30	Higher	Married	Yes	18.26	7	8	2	1.0-4.9years	<3times	Overlapping subtype	0	2	1	0	2	2	0	0	0	0	0
C015	Female	31	Higher	Unmarried, widowed or otherwise	Yes	22.04	10	5	0	5.0-9.9years	<3times	PDS subtype	2	2	0	0	1	2	1	0	0	2	0
C016	Male	31	Secondary	Married	Yes	21.61	12	6	0	0.5-0.9years	>=3times	Overlapping subtype	2	0	0	2	2	1	2	2	0	0	1
C017	Female	57	Secondary	Married	No	21.5	7	5	2	>=10years	>=3times	PDS subtype	0	1	0	0	0	0	1	1	1	0	3
C018	Male	46	Higher	Married	Yes	25.83	2	5	2	1.0-4.9years	>=3times	EPS subtype	0	0	1	0	0	0	0	0	0	0	1
C019	Male	48	Secondary	Married	Yes	26.64	14	4	6	1.0-4.9years	>=3times	Overlapping subtype	3	2	3	1	3	0	0	2	0	0	0
C020	Female	37	Higher	Married	Yes	20.76	11	7	3	1.0-4.9years	<3times	PDS subtype	3	2	0	0	3	1	0	0	0	1	1
C021	Female	55	Primary	Married	No	24.97	6	2	7	1.0-4.9years	<3times	EPS subtype	0	0	1	1	1	1	1	1	0	0	0
C022	Male	28	Higher	Unmarried, widowed or otherwise	Yes	21.72	1	5	7	1.0-4.9years	>=3times	EPS subtype	0	0	1	0	0	0	0	0	0	0	0
C023	Female	46	Secondary	Married	Yes	22.37	19	10	14	>=10years	>=3times	Overlapping subtype	3	2	2	2	2	0	2	0	2	1	3
C024	Male	29	Higher	Unmarried, widowed or otherwise	Yes	23.67	17	7	8	0.5-0.9years	<3times	Overlapping subtype	3	3	2	2	2	0	0	2	0	0	3
C025	Female	54	Secondary	Married	Yes	25.97	3	6	8	0.5-0.9years	>=3times	EPS subtype	0	0	1	0	0	0	0	0	0	0	2
C026	Female	47	Higher	Married	Yes	18.75	8	9	4	1.0-4.9years	>=3times	PDS subtype	2	2	0	0	0	1	0	0	0	3	0
C027	Female	54	Higher	Married	Yes	18.32	4	8	10	1.0-4.9years	>=3times	Overlapping subtype	1	0	0	1	1	0	1	0	0	0	0
C028	Female	72	Primary	Married	Yes	25	5	5	4	0.5-0.9years	>=3times	PDS subtype	1	3	0	0	0	0	1	0	0	0	0
C029	Male	34	Secondary	Married	No	21.11	5	6	13	0.5-0.9years	<3times	Overlapping subtype	2	0	1	0	0	2	0	0	0	0	0
C030	Male	37	Higher	Married	Yes	25.25	10	11	12	5.0-9.9years	<3times	PDS subtype	2	0	0	0	3	2	0	0	0	0	3
C031	Male	20	Higher	Unmarried, widowed or otherwise	No	19.03	12	7	0	1.0-4.9years	<3times	Overlapping subtype	3	2	3	0	3	0	0	0	0	0	1
C032	Female	36	Secondary	Married	No	20.28	11	3	5	0.5-0.9years	<3times	PDS subtype	3	0	0	0	3	0	2	0	0	2	1
C033	Female	29	Secondary	Married	Yes	24.46	9	11	5	1.0-4.9years	<3times	Overlapping subtype	3	0	2	2	0	0	0	0	2	0	0
C034	Female	57	Secondary	Married	No	16.8	4	10	7	1.0-4.9years	>=3times	Overlapping subtype	0	2	2	0	0	0	0	0	0	0	0
C035	Male	36	Secondary	Married	Yes	18.95	5	9	0	1.0-4.9years	>=3times	EPS subtype	0	0	2	0	0	0	0	0	0	0	3
C036	Male	28	Secondary	Unmarried, widowed or otherwise	No	23.74	10	18	11	0.5-0.9years	<3times	PDS subtype	2	2	0	0	2	0	3	0	0	0	1
C037	Female	57	Primary	Married	No	15.63	13	21	14	1.0-4.9years	>=3times	Overlapping subtype	3	1	3	0	3	0	3	0	0	0	0
C038	Male	60	Secondary	Married	Yes	23.44	12	20	15	0.5-0.9years	>=3times	Overlapping subtype	3	2	2	0	2	0	1	2	0	0	0
C039	Female	49	Secondary	Married	Yes	22.03	15	20	14	0.5-0.9years	<3times	Overlapping subtype	3	2	3	0	2	1	0	1	1	0	2
C040	Male	40	Secondary	Married	Yes	26.12	3	7	1	1.0-4.9years	>=3times	EPS subtype	0	0	1	0	0	0	0	0	0	0	2
C041	Male	40	Secondary	Married	Yes	21.51	17	13	14	1.0-4.9years	>=3times	Overlapping subtype	3	3	3	0	0	0	2	3	0	0	3
C042	Male	55	Secondary	Married	Yes	22.31	3	7	9	1.0-4.9years	>=3times	EPS subtype	0	0	1	0	1	0	1	0	0	0	0
C043	Female	53	Higher	Married	Yes	18.91	7	1	6	0.5-0.9years	<3times	PDS subtype	1	0	0	0	3	0	3	0	0	0	0
C044	Male	23	Higher	Unmarried, widowed or otherwise	Yes	16.59	9	10	8	1.0-4.9years	>=3times	Overlapping subtype	2	0	0	2	3	0	2	0	0	0	0
C045	Male	54	Secondary	Married	Yes	26.18	3	6	2	1.0-4.9years	>=3times	Overlapping subtype	1	0	1	0	0	0	0	0	0	0	1
C046	Female	50	Primary	Married	Yes	21.62	15	6	5	5.0-9.9years	<3times	Overlapping subtype	3	3	3	3	0	0	1	1	1	0	0
C047	Female	44	Secondary	Married	No	22.03	11	5	3	1.0-4.9years	<3times	Overlapping subtype	1	3	1	0	1	2	1	0	0	2	0
C048	Female	54	Secondary	Married	No	21.23	6	14	9	>=10years	>=3times	Overlapping subtype	0	1	3	0	0	0	1	0	0	1	0
C049	Female	50	Secondary	Married	No	20	6	10	6	0.5-0.9years	<3times	Overlapping subtype	1	0	2	0	0	0	0	0	0	0	3
C050	Male	20	Higher	Unmarried, widowed or otherwise	No	18.03	6	6	2	0.5-0.9years	<3times	PDS subtype	0	3	0	0	0	0	3	0	0	0	0
C051	Female	23	Higher	Unmarried, widowed or otherwise	No	20.9	8	9	4	>=10years	>=3times	Overlapping subtype	2	0	0	1	2	0	3	0	0	0	0
C052	Female	49	Primary	Married	Yes	21.93	11	9	10	0.5-0.9years	<3times	PDS subtype	2	2	0	0	2	0	2	0	1	0	2
C053	Female	41	Higher	Married	Yes	20.78	2	0	5	5.0-9.9years	>=3times	EPS subtype	0	0	1	1	0	0	0	0	0	0	0
C054	Female	26	Higher	Unmarried, widowed or otherwise	Yes	17.93	15	9	4	>=10years	<3times	Overlapping subtype	3	1	2	1	2	1	1	1	1	1	1
C055	Female	22	Higher	Unmarried, widowed or otherwise	Yes	20.2	17	7	8	0.5-0.9years	>=3times	Overlapping subtype	3	3	1	0	3	2	3	1	0	0	1
C056	Male	31	Secondary	Unmarried, widowed or otherwise	Yes	19.55	5	7	7	1.0-4.9years	<3times	PDS subtype	1	1	0	0	2	0	1	0	0	0	0
C057	Female	51	Secondary	Married	Yes	22.22	2	0	7	1.0-4.9years	<3times	PDS subtype	1	0	0	0	1	0	0	0	0	0	0
C058	Female	45	Secondary	Married	Yes	28.76	3	5	5	0.5-0.9years	<3times	PDS subtype	1	0	0	0	1	0	1	0	0	0	0
C059	Female	57	Primary	Married	No	25.21	11	18	8	1.0-4.9years	>=3times	PDS subtype	2	2	0	0	2	1	1	0	0	2	1
C060	Female	50	Secondary	Married	No	20.49	12	7	5	1.0-4.9years	<3times	Overlapping subtype	1	2	1	1	1	2	1	0	2	0	1
C061	Male	26	Higher	Unmarried, widowed or otherwise	Yes	21.97	22	7	9	1.0-4.9years	<3times	Overlapping subtype	3	3	1	1	3	0	3	3	1	1	3
C062	Male	37	Secondary	Married	Yes	21.45	11	11	3	5.0-9.9years	<3times	Overlapping subtype	1	0	1	1	1	1	1	0	1	3	1
C063	Female	55	Secondary	Married	No	20.08	6	6	2	>=10years	<3times	PDS subtype	2	2	0	0	1	0	0	0	0	0	1
C064	Female	44	Secondary	Married	Yes	18.22	5	3	5	0.5-0.9years	<3times	Overlapping subtype	1	0	0	1	0	0	1	1	1	0	0
C065	Female	43	Secondary	Married	Yes	16.67	14	5	4	0.5-0.9years	>=3times	Overlapping subtype	2	2	2	2	0	0	3	1	1	0	1
C066	Male	35	Secondary	Married	Yes	25.82	4	10	12	1.0-4.9years	>=3times	Overlapping subtype	1	0	1	0	1	0	0	0	0	0	1
C067	Male	26	Secondary	Married	Yes	20.76	10	12	11	5.0-9.9years	<3times	Overlapping subtype	1	1	1	0	2	1	0	2	1	0	1
C068	Male	55	Secondary	Married	Yes	22.49	9	12	7	1.0-4.9years	>=3times	Overlapping subtype	2	0	1	1	2	0	0	1	1	0	1
C069	Male	47	Secondary	Married	Yes	23.53	6	6	8	0.5-0.9years	<3times	Overlapping subtype	2	0	1	0	2	0	0	1	0	0	0
C070	Female	48	Primary	Married	Yes	18.22	8	5	4	1.0-4.9years	>=3times	EPS subtype	0	0	3	3	0	1	0	0	0	1	0
C071	Male	33	Higher	Married	Yes	26.42	7	6	5	0.5-0.9years	<3times	PDS subtype	1	2	0	0	1	1	1	0	0	0	1
C072	Male	31	Higher	Married	Yes	22.6	10	4	8	1.0-4.9years	<3times	Overlapping subtype	1	0	1	1	1	0	1	1	1	1	2
C073	Female	36	Higher	Married	Yes	22.66	10	7	3	1.0-4.9years	<3times	Overlapping subtype	1	1	2	1	0	1	0	2	0	1	1
C074	Male	32	Higher	Unmarried, widowed or otherwise	No	25.65	11	8	10	1.0-4.9years	<3times	Overlapping subtype	1	2	1	1	2	0	2	0	1	0	1
C075	Female	50	Secondary	Married	Yes	22.19	12	11	13	0.5-0.9years	>=3times	EPS subtype	0	0	1	1	3	2	2	1	1	0	1
C076	Female	20	Higher	Unmarried, widowed or otherwise	No	17.78	7	8	6	1.0-4.9years	>=3times	Overlapping subtype	2	1	1	0	1	0	0	2	0	0	0
C077	Female	55	Secondary	Married	Yes	25.39	11	9	8	0.5-0.9years	>=3times	Overlapping subtype	3	0	1	1	2	1	2	0	0	0	1
C078	Female	44	Secondary	Married	No	19.22	10	7	8	1.0-4.9years	<3times	Overlapping subtype	1	0	2	0	1	1	0	1	0	1	3
C079	Male	31	Higher	Married	Yes	22.44	10	4	8	0.5-0.9years	<3times	Overlapping subtype	1	0	1	1	1	0	1	1	1	1	2
C080	Male	66	Secondary	Married	Yes	20.37	6	1	5	1.0-4.9years	<3times	EPS subtype	0	0	0	1	0	2	2	1	0	0	0
C081	Female	57	Secondary	Married	No	26.56	8	14	17	>=10years	<3times	Overlapping subtype	1	0	1	1	1	1	0	0	2	0	1
C082	Male	47	Higher	Married	Yes	25.26	7	5	2	5.0-9.9years	<3times	Overlapping subtype	1	0	1	1	1	0	1	0	0	1	1
C083	Female	50	Secondary	Married	Yes	22.83	8	3	11	1.0-4.9years	>=3times	Overlapping subtype	2	1	1	1	0	1	0	0	0	1	1
C084	Female	21	Higher	Unmarried, widowed or otherwise	No	17.69	13	8	12	1.0-4.9years	<3times	Overlapping subtype	2	1	1	1	1	1	2	3	0	0	1
C085	Male	40	Secondary	Married	Yes	24.8	13	5	4	>=10years	>=3times	EPS subtype	0	0	2	2	2	0	1	2	1	0	3
C086	Female	36	Higher	Married	Yes	21.99	6	3	6	1.0-4.9years	<3times	Overlapping subtype	1	0	2	0	0	0	2	0	0	0	1
C087	Male	54	Primary	Married	Yes	19.53	12	6	0	0.5-0.9years	>=3times	Overlapping subtype	2	0	1	0	2	1	1	2	0	1	2
C088	Female	69	Secondary	Married	Yes	18.9	5	2	5	0.5-0.9years	<3times	EPS subtype	0	0	1	1	0	0	0	0	0	1	2
C089	Male	53	Secondary	Married	Yes	19.59	10	4	6	0.5-0.9years	<3times	Overlapping subtype	2	2	2	0	1	0	1	0	0	0	2
C090	Male	30	Secondary	Married	Yes	18.95	4	8	1	5.0-9.9years	>=3times	Overlapping subtype	1	0	2	0	0	0	0	0	0	0	1
C091	Female	28	Higher	Unmarried, widowed or otherwise	Yes	18.67	4	3	5	0.5-0.9years	<3times	PDS subtype	3	0	0	0	0	0	1	0	0	0	0
C092	Male	55	Higher	Married	Yes	22.49	9	5	5	1.0-4.9years	>=3times	Overlapping subtype	2	0	1	1	1	0	1	1	1	0	1
C093	Female	21	Higher	Unmarried, widowed or otherwise	No	20.2	13	8	0	1.0-4.9years	>=3times	Overlapping subtype	1	3	0	2	2	0	2	0	0	0	3
C094	Female	68	Secondary	Married	Yes	18.03	9	2	9	5.0-9.9years	>=3times	PDS subtype	2	1	0	0	2	0	1	0	0	0	3
C095	Female	37	Higher	Married	Yes	19.56	5	5	2	1.0-4.9years	<3times	Overlapping subtype	1	1	1	0	0	0	0	1	0	1	0
C096	Female	67	Primary	Married	No	18.49	10	19	19	1.0-4.9years	>=3times	Overlapping subtype	1	0	1	3	1	0	0	1	0	0	3
C097	Male	73	Higher	Married	No	21.27	4	5	4	1.0-4.9years	>=3times	EPS subtype	0	0	1	1	1	0	0	1	0	0	0
C098	Female	27	Higher	Unmarried, widowed or otherwise	Yes	18.8	13	10	6	0.5-0.9years	<3times	Overlapping subtype	2	2	1	0	2	0	1	3	0	0	2
C099	Male	70	Primary	Married	No	22.46	13	5	7	1.0-4.9years	>=3times	Overlapping subtype	3	2	2	0	3	1	1	0	1	0	0
C100	Female	43	Primary	Married	Yes	19.78	6	5	6	0.5-0.9years	<3times	Overlapping subtype	1	0	0	1	1	1	1	0	0	1	0
C101	Male	29	Higher	Married	Yes	22.05	16	12	14	1.0-4.9years	>=3times	Overlapping subtype	3	1	2	2	3	1	1	2	0	0	1
C102	Female	38	Primary	Married	No	22.76	4	3	6	0.5-0.9years	<3times	EPS subtype	0	0	2	0	1	0	0	0	0	0	1
C103	Female	46	Secondary	Married	Yes	21.88	4	4	6	5.0-9.9years	>=3times	EPS subtype	0	0	1	0	0	0	2	1	0	0	0
C104	Female	41	Secondary	Married	Yes	25.1	7	5	13	1.0-4.9years	<3times	PDS subtype	2	2	0	0	0	0	0	0	0	0	3
C105	Female	57	Secondary	Married	Yes	22.22	10	10	14	1.0-4.9years	>=3times	Overlapping subtype	2	2	2	0	2	0	0	0	0	0	2
C106	Male	33	Secondary	Married	Yes	20.79	5	5	0	1.0-4.9years	>=3times	Overlapping subtype	2	0	1	0	0	0	2	0	0	0	0
C107	Female	34	Higher	Married	Yes	24.04	7	1	8	1.0-4.9years	<3times	Overlapping subtype	2	2	1	0	1	0	1	0	0	0	0
C108	Male	59	Secondary	Married	No	20.7	5	5	4	1.0-4.9years	>=3times	PDS subtype	1	1	0	0	0	0	2	0	0	0	1
C109	Female	50	Secondary	Married	No	24.14	9	9	2	1.0-4.9years	>=3times	PDS subtype	3	0	0	0	0	0	3	0	0	0	3
C110	Female	31	Higher	Married	Yes	20.08	4	5	2	0.5-0.9years	<3times	PDS subtype	1	1	0	0	0	0	2	0	0	0	0
C111	Male	48	Higher	Married	Yes	21.26	4	4	6	1.0-4.9years	>=3times	Overlapping subtype	1	0	1	1	0	1	0	0	0	0	0
C112	Female	52	Secondary	Married	No	19.72	5	5	6	0.5-0.9years	<3times	PDS subtype	1	0	0	0	0	0	3	0	0	0	1
C113	Female	64	Secondary	Married	No	20.31	7	8	12	0.5-0.9years	<3times	Overlapping subtype	1	0	1	0	2	0	0	2	0	0	1
C114	Female	45	Higher	Married	Yes	19.23	3	5	1	>=10years	<3times	PDS subtype	2	1	0	0	0	0	0	0	0	0	0
C115	Female	49	Secondary	Married	Yes	21.23	13	12	11	0.5-0.9years	<3times	Overlapping subtype	3	2	3	0	2	0	3	0	0	0	0
C116	Female	31	Higher	Married	Yes	20.43	8	5	4	0.5-0.9years	<3times	PDS subtype	1	2	0	0	0	2	3	0	0	0	0
C117	Male	49	Secondary	Married	Yes	21.3	14	9	3	1.0-4.9years	>=3times	Overlapping subtype	3	0	3	0	3	3	2	0	0	0	0
C118	Female	38	Primary	Married	Yes	19.69	2	12	15	0.5-0.9years	<3times	EPS subtype	0	0	2	0	0	0	0	0	0	0	0
C119	Female	50	Primary	Married	No	19.05	7	5	13	>=10years	<3times	EPS subtype	0	0	0	2	0	2	3	0	0	0	0
C120	Female	30	Higher	Unmarried, widowed or otherwise	Yes	18.82	14	5	0	0.5-0.9years	<3times	PDS subtype	3	3	0	0	3	2	3	0	0	0	0
C121	Female	51	Secondary	Married	Yes	22.96	3	9	10	0.5-0.9years	<3times	PDS subtype	1	2	0	0	0	0	0	0	0	0	0
C122	Female	38	Higher	Married	Yes	20.32	6	7	5	1.0-4.9years	<3times	Overlapping subtype	2	1	1	0	1	0	1	0	0	0	0
C123	Female	28	Higher	Married	Yes	19.31	6	2	5	1.0-4.9years	<3times	PDS subtype	2	0	0	0	1	1	2	0	0	0	0
C124	Male	43	Higher	Married	Yes	21.97	10	13	8	1.0-4.9years	<3times	Overlapping subtype	3	3	0	1	3	0	0	0	0	0	0
C125	Female	23	Higher	Unmarried, widowed or otherwise	No	17.51	9	3	8	1.0-4.9years	<3times	PDS subtype	3	3	0	0	2	0	1	0	0	0	0
C126	Female	27	Higher	Unmarried, widowed or otherwise	Yes	18.26	4	3	5	1.0-4.9years	<3times	EPS subtype	0	0	3	0	0	0	1	0	0	0	0
C127	Female	53	Primary	Married	No	22.03	8	9	6	>=10years	<3times	Overlapping subtype	1	1	3	0	1	0	2	0	0	0	0
C128	Female	56	Secondary	Married	No	16.94	10	8	2	1.0-4.9years	<3times	Overlapping subtype	3	0	3	1	0	0	3	0	0	0	0
C129	Female	54	Primary	Married	No	20.31	16	17	13	1.0-4.9years	>=3times	Overlapping subtype	3	3	3	0	3	1	3	0	0	0	0
BMI, body mass index; PDS, postprandial distress syndrome; EPS, epigastric pain syndrome; Overlapping subtype: one or two symptoms of both PDS and EPS.Patients numbered 114, 116, 118, 121, 122, 124, 125, 127 and 128 did not take medicine as instructed; patients numbered 115, 117, 126 and 129 were lost to follow-up; patients numbered 119 and 120 had poor efficacy; and patients numbered 123 stopped…

## Sheet: GI and MDs scores at 2 weeks
Patient number	Gastrointestinal symptom score	Postprandial fullness score	Early satiety score	Epigastric pain score	Epigastric burning score	Epigastric distention score	Nausea score	Belching score	Chest pain	Chest burning	Vomiting	Bad breath		Depression score	Anxiety score
C001	12	2	-	-	2	2	1	2	1	-	0	2		10	9
C002	7	-	2	1	-	-	-	-	-	2	0	2		4	10
C003	7	2	-	1	-	2	-	2	-	-	-	-		-	2
C004	8	3	2	-	-	3	-	0	0	-	-	-		-	2
C005	8	1	-	1	0	1	1	1	1	1	1	-		6	1
C006	6	1	0	-	-	2	1	2	-	-	-	0		10	2
C007	5	-	1	0	-	-	1	1	1	1	-	-		13	11
C008	5	0	0	-	-	0	-	2	-	-	-	3		1	3
C009	4	0	-	3	-	0	1	0	-	-	-	-		3	-
C010	3	2	-	-	-	1	-	-	-	-	-	-		-	5
C011	4	1	1	0	-	0	0	-	-	-	0	2		11	9
C012	6	3	-	-	0	3	-	-	-	-	-	-		-	5
C013	6	1	1	-	-	2	-	1	-	-	-	1		4	9
C014	3	-	1	0	-	1	1	-	-	-	-	-		4	-
C015	4	1	1	-	-	0	1	0	-	-	1	-		0	-
C016	8	1	-	-	1	1	1	2	1	-	-	1		4	-
C017	3	-	1	-	-	-	-	0	0	2	-	0		3	-
C018	1	-	-	0	-	-	-	-	-	-	-	1		4	-
C019	9	2	2	2	0	2	-	-	1	-	-	-		-	2
C020	7	2	2	-	-	2	0	-	-	-	0	1		2	-
C021	3	-	-	1	0	1	1	0	0	-	-	-		-	0
C022	0	-	-	0	-	-	-	-	-	-	-	-		2	1
C023	13	2	2	1	1	0	-	2	-	2	0	3		7	10
C024	11	3	2	1	1	1	-	-	0	-	-	3		4	8
C025	2	-	-	0	-	-	-	-	-	-	-	2		6	3
C026	4	1	1	-	-	-	0	-	-	-	2	-		0	-
C027	2	1	-	-	0	0	-	1	-	-	-	-		4	6
C028	3	0	2	-	-	-	-	1	-	-	-	-		2	-
C029	2	1	-	0	-	-	1	-	-	-	-	-		3	6
C030	6	1	-	-	-	2	1	-	-	-	-	2		5	8
C031	11	3	2	2	-	3	-	-	-	-	-	1		4	-
C032	5	1	-	-	-	1	-	1	-	-	0	2		-	1
C033	4	1	-	1	1	-	-	-	-	1	-	-		5	2
C034	4	-	2	2	-	-	-	-	-	-	-	-		6	5
C035	5	-	-	2	-	-	-	-	-	-	-	3		6	-
C036	6	1	1	-	-	1	-	3	-	-	-	0		10	7
C037	9	2	1	2	-	2	-	2	-	-	-	-		15	10
C038	8	2	1	1	-	2	-	1	1	-	-	-		13	8
C039	7	2	1	2	-	2	0	-	0	0	-	0		11	8
C040	2	-	-	1	-	-	-	-	-	-	-	1		4	-
C041	10	3	2	1	-	-	-	1	1	-	-	2		10	8
C042	3	-	-	1	-	1	-	1	-	-	-	-		4	5
C043	2	0	-	-	-	1	-	1	-	-	-	-		-	4
C044	6	2	-	-	1	2	-	1	-	-	-	-		7	4
C045	3	1	-	1	-	-	-	-	-	-	-	1		4	-
C046	8	2	2	1	2	-	-	1	0	0	-	-		3	1
C047	6	1	2	1	-	1	1	0	-	-	0	-		4	-
C048	3	-	1	2	-	-	-	0	-	-	0	-		11	6
C049	5	1	-	1	-	-	-	-	-	-	-	3		7	4
C050	3	-	1	-	-	-	-	2	-	-	-	-		3	-
C051	3	1	-	-	0	1	-	1	-	-	-	-		4	-
C052	7	2	2	-	-	0	-	1	-	0	-	2		5	5
C053	2	-	-	1	1	-	-	-	-	-	-	-		-	1
C054	9	3	1	1	1	1	0	0	0	1	0	1		5	-
C055	11	2	2	0	-	2	1	2	0	-	-	2		4	5
C056	4	1	0	-	-	2	-	1	-	-	-	-		5	7
C057	1	1	-	-	-	0	-	-	-	-	-	-		-	5
C058	2	1	-	-	-	1	-	0	-	-	-	-		0	2
C059	4	1	1	-	-	0	0	0	-	-	1	1		8	5
C060	7	1	1	0	0	1	1	1	-	1	-	1		1	2
C061	8	1	1	0	0	1	-	1	1	1	0	2		4	6
C062	8	1	-	0	1	1	1	1	-	0	2	1		6	-
C063	4	1	1	-	-	1	-	-	-	-	-	1		4	-
C064	2	1	-	-	1	-	-	0	0	0	-	-		-	5
C065	4	1	1	1	0	-	-	1	0	0	-	0		1	-
C066	2	1	-	1	-	0	-	-	-	-	-	0		6	5
C067	10	1	1	1	-	2	1	-	2	1	-	1		11	11
C068	8	2	-	1	1	1	-	-	1	1	-	1		5	4
C069	3	1	-	0	-	1	-	-	1	-	-	-		3	3
C070	4	-	-	2	2	-	0	-	-	-	0	-		3	-
C071	5	1	1	-	-	1	1	0	-	-	-	1		4	3
C072	6	1	-	1	0	1	-	1	1	0	0	1		-	4
C073	5	0	0	1	1	-	1	-	1	-	0	1		6	-
C074	8	1	1	1	1	1	-	1	-	1	-	1		5	5
C075	7	-	-	1	0	2	1	2	0	0	-	1		8	9
C076	3	1	1	0	-	0	-	-	1	-	-	-		4	3
C077	8	3	-	0	1	1	1	1	-	-	-	1		4	3
C078	4	1	-	1	-	0	0	-	0	-	0	2		2	2
C079	7	1	-	1	1	0	-	1	0	1	0	2		-	3
C080	2	-	-	-	0	-	0	1	1	-	-	-		-	2
C081	6	1	-	1	1	0	0	-	-	2	-	1		9	7
C082	5	1	-	0	1	1	-	1	-	-	0	1		2	-
C083	4	1	0	1	1	-	0	-	-	-	0	1		-	10
C084	7	1	1	1	1	0	0	1	2	-	-	0		6	9
C085	8	-	-	1	1	1	-	1	1	1	-	2		4	-
C086	4	1	-	1	-	-	-	1	-	-	-	1		-	1
C087	8	2	-	0	-	1	1	1	1	-	1	1		5	-
C088	4	-	-	1	1	-	-	-	-	-	1	1		-	4
C089	5	1	1	1	-	1	-	0	-	-	-	1		-	2
C090	3	1	-	1	-	-	-	-	-	-	-	1		3	-
C091	4	3	-	-	-	-	-	1	-	-	-	-		-	0
C092	4	1	-	0	1	0	-	0	1	0	-	1		3	1
C093	4	1	0	-	0	0	-	1	-	-	-	2		2	-
C094	5	1	1	-	-	1	-	0	-	-	-	2		-	2
C095	1	0	0	0	-	-	-	-	0	-	1	-		2	-
C096	4	0	-	0	1	0	-	-	0	-	-	3		10	14
C097	1	-	-	1	0	0	-	-	0	-	-	-		1	-
C098	4	0	2	0	-	0	-	0	1	-	-	1		6	3
C099	13	3	2	2	-	3	1	1	-	1	-	-		3	7
C100	4	1	-	-	1	1	0	1	-	-	0	-		2	3
C101	12	3	1	2	1	2	0	1	1	-	-	1		9	12
C102	1	-	-	1	-	0	-	-	-	-	-	0		-	2
C103	1	-	-	0	-	-	-	1	0	-	-	-		-	3
C104	4	1	1	-	-	-	-	-	-	-	-	2		2	5
C105	4	0	2	0	-	0	-	-	-	-	-	2		3	6
C106	3	1	-	0	-	-	-	2	-	-	-	-		2	-
C107	5	1	1	1	-	1	-	1	-	-	-	-		-	3
C108	2	0	1	-	-	-	-	1	-	-	-	0		3	-
C109	3	1	-	-	-	-	-	1	-	-	-	1		2	-
C110	1	0	0	-	-	-	-	1	-	-	-	-		2	-
C111	3	1	-	1	1	-	0	-	-	-	-	-		-	3
C112	2	1	-	-	-	-	-	1	-	-	-	-		3	3
C113	1	0	-	1	-	0	-	-	0	-	-	0		5	4

## Sheet: GI and MDs scores at 4 weeks
Patient number	Gastrointestinal symptom score	Postprandial fullness score	Early satiety score	Epigastric pain score	Epigastric burning score	Epigastric distention score	Nausea score	Belching score	Chest pain	Chest burning	Vomiting	Bad breath		Depression score	Anxiety score
C001	6	2	-	-	1	1	0	1	0	-	0	1		6	7
C002	3	-	1	0	-	-	-	-	-	1	0	1		2	8
C003	4	1	-	1	-	1	-	1	-	-	-	-		-	1
C004	7	2	2	-	-	2	-	1	0	-	-	-		-	2
C005	6	1	-	0	0	1	1	1	0	1	1	-		7	2
C006	5	1	0	-	-	1	1	2	-	-	-	0		6	2
C007	4	-	0	0	-	-	2	0	1	1	-	-		7	11
C008	4	0	0	-	-	0	-	1	-	-	-	3		3	2
C009	3	0	-	2	-	0	1	0	-	-	-	0		0	-
C010	1	1	-	-	-	0	-	-	-	-	-	-		-	3
C011	2	1	0	0	-	0	0	-	-	-	0	1		7	4
C012	4	2	-	-	0	2	-	-	-	-	-	-		-	3
C013	4	1	1	-	-	1	-	1	-	-	-	0		4	5
C014	0	-	0	0	-	0	0	-	-	-	-	-		2	-
C015	0	0	0	-	-	0	0	0	-	-	0	-		0	-
C016	4	1	-	-	1	0	0	1	1	-	-	0		3	-
C017	2	-	1	-	-	-	-	0	0	1	-	0		3	-
C018	1	-	-	0	-	-	-	-	-	-	-	1		4	-
C019	8	3	2	0	0	3	-	-	0	-	-	-		-	2
C020	6	1	1	-	-	2	1	-	-	-	0	1		2	-
C021	2	-	-	0	0	1	1	0	0	-	-	-		-	0
C022	0	-	-	0	-	-	-	-	-	-	-	-		3	4
C023	9	1	1	1	1	1	-	1	-	0	1	2		6	9
C024	9	2	2	1	1	1	-	-	0	-	-	2		3	5
C025	1	-	-	0	-	-	-	-	-	-	-	1		4	1
C026	3	1	1	-	-	-	0	-	-	-	1	-		0	-
C027	2	1	-	-	0	0	-	1	-	-	-	-		2	3
C028	2	0	1	-	-	-	-	1	-	-	-	-		0	-
C029	0	0	-	0	-	-	0	-	-	-	-	-		2	4
C030	3	1	-	-	-	1	0	-	-	-	-	1		1	8
C031	8	2	1	2	-	2	-	-	-	-	-	1		4	-
C032	3	1	-	-	-	1	-	1	-	-	0	0		-	1
C033	2	0	-	2	0	-	-	-	-	0	-	-		3	1
C034	4	-	2	2	-	-	-	-	-	-	-	-		6	5
C035	5	-	-	2	-	-	-	-	-	-	-	3		3	-
C036	3	1	0	-	-	1	-	0	-	-	-	1		7	4
C037	5	1	1	1	-	1	-	1	-	-	-	-		11	6
C038	5	1	1	1	-	1	-	0	1	-	-	-		7	5
C039	5	2	1	1	-	1	0	-	0	0	-	0		8	5
C040	3	-	-	0	-	-	-	-	-	-	-	3		3	-
C041	7	2	1	1	-	-	-	0	1	-	-	2		8	7
C042	3	-	-	1	-	1	-	1	-	-	-	-		2	1
C043	2	0	-	-	-	1	-	1	-	-	-	-		-	3
C044	5	2	-	-	2	1	-	0	-	-	-	-		5	3
C045	1	0	-	0	-	-	-	-	-	-	-	1		1	-
C046	6	2	2	1	0	-	-	1	0	0	-	-		2	0
C047	5	1	2	0	-	1	1	0	-	-	0	-		1	-
C048	2	-	1	1	-	-	-	0	-	-	0	-		8	4
C049	3	0	-	0	-	-	-	-	-	-	-	3		5	3
C050	2	-	1	-	-	-	-	1	-	-	-	-		0	-
C051	2	1	-	-	0	1	-	0	-	-	-	-		4	-
C052	6	2	2	-	-	0	-	1	-	0	-	1		6	5
C053	0	-	-	0	0	-	-	-	-	-	-	-		-	1
C054	9	3	1	1	0	1	0	1	0	1	0	1		1	-
C055	4	1	1	0	-	0	0	1	0	-	-	1		1	2
C056	4	1	0	-	-	2	-	1	-	-	-	-		3	6
C057	0	0	-	-	-	0	-	-	-	-	-	-		-	1
C058	2	1	-	-	-	1	-	0	-	-	-	-		0	1
C059	2	1	1	-	-	0	0	0	-	-	0	0		6	4
C060	3	1	1	0	0	0	0	1	-	0	-	0		0	1
C061	7	1	1	0	0	1	-	1	1	1	0	1		2	3
C062	6	1	-	0	1	1	0	0	-	0	2	1		4	-
C063	2	1	1	-	-	0	-	-	-	-	-	0		2	-
C064	1	1	-	-	0	-	-	0	0	0	-	-		-	2
C065	3	1	1	0	0	-	-	1	0	0	-	0		0	-
C066	1	1	-	0	-	0	-	-	-	-	-	0		1	1
C067	8	1	1	0	-	1	1	-	2	1	-	1		10	10
C068	2	1	-	0	0	0	-	-	0	0	-	1		4	3
C069	1	0	-	0	-	0	-	-	1	-	-	-		0	0
C070	3	-	-	1	2	-	0	-	-	-	0	-		2	-
C071	3	1	1	-	-	0	0	0	-	-	-	1		2	2
C072	4	1	-	1	0	0	-	0	0	0	0	2		-	2
C073	3	0	0	0	1	-	0	-	1	-	0	1		4	-
C074	5	1	1	0	1	0	-	1	-	1	-	0		2	3
C075	4	-	-	0	0	1	0	2	0	0	-	1		6	7
C076	1	1	0	0	-	0	-	-	0	-	-	-		2	1
C077	4	2	-	0	0	1	0	1	-	-	-	0		1	1
C078	2	0	-	0	-	0	0	-	0	-	0	2		0	0
C079	2	0	-	0	0	0	-	0	0	1	0	1		-	1
C080	0	-	-	-	0	-	0	0	0	-	-	-		-	0
C081	4	0	-	1	1	0	0	-	-	1	-	1		7	5
C082	4	1	-	0	1	0	-	1	-	-	0	1		1	-
C083	2	0	0	0	1	-	0	-	-	-	0	1		-	7
C084	4	1	0	0	0	0	0	1	2	-	-	0		3	5
C085	3	-	-	0	1	1	-	0	0	0	-	1		1	-
C086	0	0	-	0	-	-	-	0	-	-	-	0		-	0
C087	6	1	-	0	-	1	1	1	0	-	1	1		3	-
C088	3	-	-	1	0	-	-	-	-	-	1	1		-	3
C089	3	1	1	0	-	0	-	0	-	-	-	1		-	1
C090	2	0	-	1	-	-	-	-	-	-	-	1		0	-
C091	4	3	-	-	-	-	-	1	-	-	-	-		-	0
C092	0	0	-	0	0	0	-	0	0	0	-	0		3	0
C093	2	1	0	-	0	0	-	0	-	-	-	1		2	-
C094	3	1	0	-	-	0	-	0	-	-	-	2		-	0
C095	0	0	0	0	-	-	-	-	0	-	0	-		2	-
C096	2	0	-	0	0	0	-	-	0	-	-	2		5	11
C097	0	-	-	0	0	0	-	-	0	-	-	-		1	-
C098	3	0	1	0	-	0	-	0	1	-	-	1		3	1
C099	10	3	2	1	-	2	1	1	-	0	-	-		2	5
C100	3	1	-	-	0	1	0	1	-	-	0	-		1	0
C101	6	2	0	1	1	1	0	1	0	-	-	0		6	9
C102	1	-	-	1	-	0	-	-	-	-	-	0		-	2
C103	1	-	-	0	-	-	-	1	0	-	-	-		-	2
C104	4	1	1	-	-	-	-	-	-	-	-	2		2	3
C105	4	0	2	0	-	0	-	-	-	-	-	2		3	1
C106	2	1	-	0	-	-	-	1	-	-	-	-		1	-
C107	2	1	0	0	-	0	-	1	-	-	-	-		-	1
C108	1	0	0	-	-	-	-	1	-	-	-	0		1	-
C109	1	0	-	-	-	-	-	1	-	-	-	0		1	-
C110	1	0	0	-	-	-	-	1	-	-	-	-		1	-
C111	0	0	-	0	0	-	0	-	-	-	-	-		-	1
C112	0	0	-	-	-	-	-	0	-	-	-	-		1	0
C113	0	0	-	0	-	0	-	-	0	-	-	0		1	1

## Sheet: GI and MDs scores at 8 weeks
Patient number	Gastrointestinal symptom score	Postprandial fullness score	Early satiety score	Epigastric pain score	Epigastric burning score	Epigastric distention score	Nausea score	Belching score	Chest pain	Chest burning	Vomiting	Bad breath		Depression score	Anxiety score
C001	6	2	-	-	1	1	0	1	0	-	0	1		6	6
C002	3	-	1	0	-	-	-	-	-	1	0	1		2	6
C003	1	1	-	0	-	0	-	0	-	-	-	-		-	1
C004	8	2	2	-	-	1	-	2	1	-	-	-		-	1
C005	8	0	-	0	0	1	2	1	0	1	3	-		10	5
C006	2	0	0	-	-	1	0	1	-	-	-	0		4	0
C007	4	-	1	1	-	-	1	0	1	0	-	-		5	8
C008	3	0	0	-	-	0	-	0	-	-	-	3		0	0
C009	2	0	-	2	-	0	0	0	-	-	-	-		2	-
C010	0	0	-	-	-	0	-	-	-	-	-	-		-	0
C011	1	0	0	0	-	0	0	-	-	-	0	1		6	3
C012	2	1	-	-	0	1	-	-	-	-	-	-		-	2
C013	2	1	0	-	-	0	-	1	-	-	-	0		4	3
C014	0	-	0	0	-	0	0	-	-	-	-	-		2	-
C015	0	0	0	-	-	0	0	0	-	-	0	-		0	-
C016	4	0	-	-	1	0	0	1	1	-	-	1		3	-
C017	1	-	1	-	-	-	-	0	0	0	-	0		2	-
C018	0	-	-	0	-	-	-	-	-	-	-	0		2	-
C019	8	2	2	2	0	2	-	-	0	-	-	-		-	2
C020	2	0	1	-	-	1	0	-	-	-	0	0		2	-
C021	1	-	-	0	0	1	0	0	0	-	-	-		-	0
C022	0	-	-	0	-	-	-	-	-	-	-	-		2	3
C023	7	1	1	1	1	0	-	1	-	0	0	2		8	10
C024	9	1	2	1	1	1	-	-	1	-	-	2		0	4
C025	0	-	-	0	-	-	-	-	-	-	-	0		0	0
C026	1	0	1	-	-	-	0	-	-	-	0	-		0	-
C027	3	1	-	-	1	0	-	1	-	-	-	-		2	3
C028	1	0	1	-	-	-	-	0	-	-	-	-		0	-
C029	0	0	-	0	-	-	0	-	-	-	-	-		1	3
C030	2	1	-	-	-	0	0	-	-	-	-	1		1	6
C031	8	2	1	2	-	2	-	-	-	-	-	1		2	-
C032	0	0	-	-	-	0	-	0	-	-	0	0		-	0
C033	2	0	-	2	0	-	-	-	-	0	-	-		2	2
C034	2	-	1	1	-	-	-	-	-	-	-	-		4	4
C035	4	-	-	2	-	-	-	-	-	-	-	2		2	-
C036	1	0	0	-	-	0	-	1	-	-	-	0		2	0
C037	2	0	0	1	-	0	-	1	-	-	-	-		8	5
C038	2	1	1	0	-	0	-	0	0	-	-	-		7	0
C039	3	1	1	1	-	0	0	-	0	0	-	0		5	4
C040	2	-	-	0	-	-	-	-	-	-	-	2		4	-
C041	5	1	1	1	-	-	-	0	1	-	-	1		8	6
C042	2	-	-	1	-	1	-	0	-	-	-	-		2	0
C043	0	0	-	-	-	0	-	0	-	-	-	-		-	2
C044	2	1	-	-	1	0	-	0	-	-	-	-		2	1
C045	0	0	-	0	-	-	-	-	-	-	-	0		0	-
C046	6	2	2	1	0	-	-	1	0	0	-	-		1	0
C047	2	1	1	0	-	0	0	0	-	-	0	-		1	-
C048	1	-	0	1	-	-	-	0	-	-	0	-		4	2
C049	2	0	-	0	-	-	-	-	-	-	-	2		2	2
C050	1	-	0	-	-	-	-	1	-	-	-	-		0	-
C051	0	0	-	-	0	0	-	0	-	-	-	-		0	-
C052	4	1	1	-	-	0	-	1	-	0	-	1		4	3
C053	0	-	-	0	0	-	-	-	-	-	-	-		-	0
C054	6	2	1	0	0	1	0	1	0	0	0	1		0	-
C055	1	0	0	0	-	0	0	0	0	-	-	1		0	0
C056	2	1	0	-	-	1	-	0	-	-	-	-		1	3
C057	0	0	-	-	-	0	-	-	-	-	-	-		-	0
C058	2	1	-	-	-	1	-	0	-	-	-	-		0	1
C059	0	0	0	-	-	0	0	0	-	-	0	0		3	0
C060	2	1	1	0	0	0	0	0	-	0	-	0		0	0
C061	4	1	1	0	0	1	-	0	0	0	0	1		2	0
C062	4	1	-	0	0	1	0	0	-	0	1	1		2	-
C063	0	0	0	-	-	0	-	-	-	-	-	0		2	-
C064	0	0	-	-	0	-	-	0	0	0	-	-		-	2
C065	2	1	0	0	0	-	-	1	0	0	-	0		0	-
C066	0	0	-	0	-	0	-	-	-	-	-	0		0	0
C067	6	1	1	0	-	1	0	-	1	1	-	1		8	6
C068	2	1	-	0	0	0	-	-	0	0	-	1		3	2
C069	1	0	-	0	-	0	-	-	1	-	-	-		0	0
C070	2	-	-	0	2	-	0	-	-	-	0	-		0	-
C071	3	1	1	-	-	0	0	0	-	-	-	1		2	2
C072	1	0	-	0	0	0	-	0	0	0	0	1		-	0
C073	2	0	0	0	1	-	0	-	0	-	0	1		3	-
C074	2	1	0	0	0	0	-	0	-	1	-	0		0	1
C075	3	-	-	0	0	1	0	1	0	0	-	1		2	4
C076	0	0	0	0	-	0	-	-	0	-	-	-		0	0
C077	2	1	-	0	0	0	0	1	-	-	-	0		1	0
C078	2	0	-	0	-	0	0	-	0	-	0	2		0	0
C079	0	0	-	0	0	0	-	0	0	0	0	0		-	0
C080	0	-	-	-	0	-	0	0	0	-	-	-		-	0
C081	3	0	-	0	1	0	0	-	-	1	-	1		5	3
C082	4	1	-	0	1	0	-	1	-	-	0	1		1	-
C083	1	0	0	0	1	-	0	-	-	-	0	0		-	4
C084	2	0	0	0	0	0	0	1	1	-	-	0		1	2
C085	3	-	-	0	1	1	-	0	0	0	-	1		0	-
C086	0	0	-	0	-	-	-	0	-	-	-	0		-	0
C087	2	1	-	0	-	1	0	0	0	-	0	0		0	-
C088	1	-	-	1	0	-	-	-	-	-	0	0		-	1
C089	2	0	1	0	-	0	-	0	-	-	-	1		-	0
C090	1	0	-	1	-	-	-	-	-	-	-	0		0	-
C091	3	2	-	-	-	-	-	1	-	-	-	-		-	0
C092	0	0	-	0	0	0	-	0	0	0	-	0		1	0
C093	1	0	0	-	0	0	-	0	-	-	-	1		1	-
C094	2	1	0	-	-	0	-	0	-	-	-	1		-	0
C095	0	0	0	0	-	-	-	-	0	-	0	-		0	-
C096	2	0	-	0	0	0	-	-	0	-	-	2		3	6
C097	0	-	-	0	0	0	-	-	0	-	-	-		0	-
C098	2	0	1	0	-	0	-	0	0	-	-	1		2	0
C099	7	2	1	1	-	1	0	1	-	1	-	-		2	3
C100	1	0	-	-	0	0	0	1	-	-	0	-		0	0
C101	3	1	0	0	0	1	0	1	0	-	-	0		2	4
C102	1	-	-	1	-	0	-	-	-	-	-	0		-	1
C103	0	-	-	0	-	-	-	0	0	-	-	-		-	1
C104	1	0	0	-	-	-	-	-	-	-	-	1		1	2
C105	2	0	1	0	-	0	-	-	-	-	-	1		2	1
C106	2	1	-	0	-	-	-	1	-	-	-	-		1	-
C107	2	1	0	0	-	0	-	1	-	-	-	-		-	0
C108	0	0	0	-	-	-	-	0	-	-	-	0		0	-
C109	0	0	-	-	-	-	-	0	-	-	-	0		0	-
C110	0	0	0	-	-	-	-	0	-	-	-	-		0	-
C111	0	0	-	0	0	-	0	-	-	-	-	-		-	0
C112	0	0	-	-	-	-	-	0	-	-	-	-		0	0
C113	0	0	-	0	-	0	-	-	0	-	-	0		1	0

## Sheet: Adverse reactions
Patient number	Adverse reactions
C001	-
C002	-
C003	thirst
C004	-
C005	-
C006	-
C007	-
C008	-
C009	-
C010	-
C011	increased anal exhaust and constipation
C012	-
C013	-
C014	-
C015	-
C016	thirst
C017	-
C018	diarrhea, constipation
C019	thirst and sticky stool
C020	-
C021	-
C022	-
C023	-
C024	-
C025	-
C026	-
C027	-
C028	-
C029	thirst
C030	constipation
C031	-
C032	-
C033	-
C034	-
C035	-
C036	-
C037	-
C038	thirst
C039	-
C040	-
C041	-
C042	-
C043	-
C044	-
C045	-
C046	-
C047	-
C048	-
C049	-
C050	-
C051	-
C052	salivation and increased anal exhaust
C053	-
C054	-
C055	-
C056	-
C057	-
C058	-
C059	-
C060	-
C061	-
C062	-
C063	-
C064	-
C065	-
C066	-
C067	-
C068	-
C069	-
C070	-
C071	-
C072	-
C073	-
C074	-
C075	-
C076	-
C077	-
C078	-
C079	-
C080	-
C081	-
C082	-
C083	-
C084	-
C085	-
C086	-
C087	-
C088	-
C089	-
C090	-
C091	-
C092	-
C093	-
C094	-
C095	-
C096	-
C097	-
C098	-
C099	-
C100	constipation
C101	-
C102	-
C103	-
C104	-
C105	thirst,constipation
C106	-
C107	-
C108	-
C109	-
C110	-
C111	-
C112	-
C113	thirst, bitter taste
