# Supplementary material for: Factors associated with mood disorders and the efficacy of the targeted treatment of functional dyspepsia: A randomized clinical trial
Source: Front Med (Lausanne). 2022 Jul 22;9:859661. doi: 10.3389/fmed.2022.859661 (PMC9353185; doi:10.3389/fmed.2022.859661)
Supplement: Supplementary file 1 [file Data_Sheet_1.ZIP › Raw data of patient with functional dyspepsia/Raw data for Group D(nizatidine).xlsx]

## Sheet: Baseline data of FD in Group D
Patient number	Gender	Age	Educational level	Marital status	Employed	BMI(kg/m2)	Gastrointestinal symptom score(1 week before medication)	Duration of disease onset(years)	Number of previous treatments	Subtype	Postprandial fullness score	Early satiety score	Epigastric pain score	Epigastric burning score	Epigastric distention score	Nausea score	Belching score	Acid reflux score	Chest pain	Chest burning	Vomiting	Bad breath
D01	Male	39	Secondary	Married	Yes	22.58	7	1.0-4.9years	>=3times	PDS subtype	2	1	0	0	0	1	1	1	0	0	0	1
D02	Male	31	Higher	Married	Yes	23.84	9	0.5-0.9years	<3times	PDS subtype	2	0	0	0	2	2	2	1	0	0	0	0
D03	Male	63	Secondary	Married	Yes	22.96	14	0.5-0.9years	>=3times	PDS subtype	3	3	0	0	3	0	2	0	0	0	0	3
D04	Male	30	Higher	Married	Yes	28.08	6	0.5-0.9years	>=3times	Overlapping subtype	2	0	2	0	2	0	0	0	0	0	0	0
D05	Female	26	Higher	Unmarried, widowed or otherwise	Yes	21.48	13	0.5-0.9years	>=3times	Overlapping subtype	3	1	3	0	3	0	3	0	0	0	0	0
D06	Female	27	Higher	Unmarried, widowed or otherwise	No	20.32	15	0.5-0.9years	<3times	PDS subtype	3	2	0	0	3	1	3	3	0	0	0	0
D07	Female	32	Higher	Married	Yes	19.07	10	5.0-9.9years	>=3times	Overlapping subtype	0	1	2	0	3	1	0	1	0	0	0	2
D08	Female	48	Secondary	Married	Yes	23.44	14	5.0-9.9years	>=3times	Overlapping subtype	3	3	1	0	3	0	3	1	0	0	0	0
D09	Female	51	Secondary	Married	No	21.48	5	1.0-4.9years	>=3times	EPS subtype	0	0	1	1	0	0	0	3	0	0	0	0
D10	Female	69	Secondary	Married	No	17.91	10	>=10years	>=3times	Overlapping subtype	3	0	2	0	0	0	2	0	0	0	0	3
D11	Female	33	Higher	Married	Yes	19.63	9	0.5-0.9years	<3times	PDS subtype	1	0	0	0	0	1	3	2	0	0	0	2
D12	Female	51	Secondary	Married	Yes	23.56	10	5.0-9.9years	>=3times	PDS subtype	1	1	0	0	0	2	0	1	0	2	0	3
D13	Female	49	Higher	Married	Yes	23.95	5	0.5-0.9years	<3times	Overlapping subtype	1	0	1	1	0	0	2	0	0	0	0	0
D14	Female	49	Secondary	Married	No	22.89	10	>=10years	>=3times	Overlapping subtype	2	0	2	3	0	0	0	0	0	0	0	3
D15	Female	56	Secondary	Married	No	20.31	8	5.0-9.9years	>=3times	Overlapping subtype	2	2	2	0	2	0	0	0	0	0	0	0
D16	Male	56	Higher	Married	No	28.4	11	0.5-0.9years	<3times	Overlapping subtype	0	1	3	0	3	0	3	0	0	0	0	1
D17	Female	29	Secondary	Married	Yes	17.83	17	0.5-0.9years	<3times	Overlapping subtype	1	0	3	3	1	0	1	0	2	3	2	1
D18	Female	35	Higher	Married	Yes	18.78	6	>=10years	<3times	Overlapping subtype	1	2	1	0	2	0	0	0	0	0	0	0
D19	Male	51	Secondary	Married	Yes	25.71	8	1.0-4.9years	>=3times	EPS subtype	0	0	0	3	0	0	1	1	0	0	0	3
D20	Female	38	Higher	Married	Yes	20.08	8	>=10years	>=3times	Overlapping subtype	1	0	0	1	2	0	2	0	0	1	0	1
D21	Male	68	Primary	Married	Yes	18.91	3	1.0-4.9years	<3times	Overlapping subtype	0	1	1	0	0	0	0	0	0	0	0	1
D22	Male	37	Secondary	Married	Yes	22.84	7	1.0-4.9years	<3times	Overlapping subtype	2	0	2	2	0	1	0	0	0	0	0	0
D23	Male	54	Secondary	Married	Yes	26.37	2	1.0-4.9years	<3times	EPS subtype	0	0	1	0	1	0	0	0	0	0	0	0
D24	Male	56	Secondary	Married	Yes	19.71	4	0.5-0.9years	>=3times	Overlapping subtype	0	2	2	0	0	0	0	0	0	0	0	0
D25	Female	64	Secondary	Married	Yes	19.53	9	1.0-4.9years	<3times	Overlapping subtype	2	0	2	0	1	0	1	1	0	0	0	2
D26	Female	55	Secondary	Married	Yes	21.58	8	1.0-4.9years	>=3times	PDS subtype	2	0	0	0	2	1	3	0	0	0	0	0
D27	Female	18	Secondary	Unmarried, widowed or otherwise	No	22.48	10	0.5-0.9years	<3times	Overlapping subtype	2	0	2	1	2	0	2	1	0	0	0	0
D28	Male	36	Higher	Married	No	22.34	4	1.0-4.9years	<3times	Overlapping subtype	1	0	1	1	1	0	0	0	0	0	0	0
D29	Female	58	Secondary	Married	No	21.63	6	1.0-4.9years	<3times	Overlapping subtype	1	1	2	0	0	0	1	1	0	0	0	0
D30	Male	72	Primary	Married	Yes	21.11	8	1.0-4.9years	>=3times	Overlapping subtype	3	1	1	0	1	0	2	0	0	0	0	0
D31	Female	55	Primary	Married	Yes	18.59	5	1.0-4.9years	>=3times	EPS subtype	0	0	2	1	0	0	0	0	0	0	0	2
D32	Female	30	Higher	Unmarried, widowed or otherwise	Yes	22.04	3	1.0-4.9years	<3times	PDS subtype	1	1	0	0	1	0	0	0	0	0	0	0
D33	Female	36	Higher	Married	Yes	19.2	3	1.0-4.9years	>=3times	Overlapping subtype	1	0	1	0	0	0	1	0	0	0	0	0
D34	Male	57	Secondary	Married	Yes	22.49	7	1.0-4.9years	>=3times	PDS subtype	2	1	0	0	0	1	0	1	0	0	1	1
D35	Male	34	Secondary	Married	Yes	20.76	4	0.5-0.9years	<3times	Overlapping subtype	1	1	1	0	0	0	0	0	0	0	0	1
D36	Male	65	Secondary	Married	No	23.83	6	>=10years	>=3times	Overlapping subtype	3	0	1	0	2	0	0	0	0	0	0	0
D37	Male	53	Secondary	Married	Yes	25.86	5	1.0-4.9years	>=3times	EPS subtype	0	0	0	1	1	1	0	1	0	1	0	0
D38	Male	49	Secondary	Married	Yes	19.61	8	>=10years	>=3times	Overlapping subtype	2	0	2	0	1	0	0	1	0	0	0	2
D39	Male	54	Higher	Married	Yes	27.76	15	5.0-9.9years	>=3times	PDS subtype	3	2	0	0	3	1	3	3	0	0	0	0
D40	Female	47	Secondary	Married	Yes	22.14	2	1.0-4.9years	>=3times	EPS subtype	0	0	0	0	1	0	0	0	0	0	1	0
D41	Male	30	Secondary	Married	Yes	23.66	9	1.0-4.9years	>=3times	Overlapping subtype	2	2	1	1	2	0	0	1	0	0	0	0
D42	Male	53	Secondary	Married	Yes	25.22	5	1.0-4.9years	<3times	Overlapping subtype	1	2	1	0	0	0	0	0	0	0	0	1
D43	Male	55	Higher	Married	Yes	22.04	3	1.0-4.9years	>=3times	EPS subtype	0	0	3	0	0	0	0	0	0	0	0	0
D44	Male	42	Higher	Married	No	24.51	2	>=10years	>=3times	PDS subtype	1	0	0	0	0	0	0	1	0	0	0	0
D45	Male	23	Higher	Unmarried, widowed or otherwise	Yes	19.84	4	0.5-0.9years	<3times	PDS subtype	1	1	0	0	0	0	0	0	2	0	0	0
D46	Female	21	Higher	Unmarried, widowed or otherwise	No	22.58	13	5.0-9.9years	<3times	PDS subtype	3	3	0	0	3	0	3	0	1	0	0	0
D47	Female	42	Primary	Married	Yes	20.63	1	>=10years	<3times	EPS subtype	0	0	1	0	0	0	0	0	0	0	0	0
D48	Male	57	Secondary	Married	No	25.25	10	>=10years	>=3times	Overlapping subtype	1	0	2	3	0	1	0	1	0	0	0	2
D49	Male	36	Secondary	Married	Yes	25.95	15	0.5-0.9years	<3times	Overlapping subtype	3	3	1	1	3	1	0	2	1	0	0	0
D50	Female	43	Higher	Married	Yes	22.43	2	0.5-0.9years	>=3times	EPS subtype	0	0	1	0	0	0	1	0	0	0	0	0
D51	Male	43	Higher	Married	Yes	25.76	10	5.0-9.9years	<3times	PDS subtype	2	1	0	0	2	0	3	1	0	0	0	1
D52	Female	53	Secondary	Married	Yes	22.66	6	1.0-4.9years	>=3times	Overlapping subtype	0	1	1	0	0	1	2	1	0	0	0	0
D53	Female	48	Higher	Married	Yes	25.3	6	1.0-4.9years	>=3times	Overlapping subtype	1	0	1	0	1	1	0	1	0	0	0	1
D54	Male	37	Higher	Married	Yes	24.22	6	1.0-4.9years	>=3times	EPS subtype	0	0	2	2	0	0	0	1	0	0	0	1
D55	Female	42	Higher	Married	Yes	19.56	8	0.5-0.9years	>=3times	Overlapping subtype	2	1	1	0	0	1	2	1	0	0	0	0
D56	Female	26	Higher	Unmarried, widowed or otherwise	Yes	19.53	6	1.0-4.9years	<3times	Overlapping subtype	1	0	1	0	0	0	3	1	0	0	0	0
D57	Male	33	Higher	Unmarried, widowed or otherwise	No	24.49	11	0.5-0.9years	>=3times	Overlapping subtype	1	1	3	0	0	0	3	1	1	0	0	1
D58	Male	31	Higher	Married	Yes	26.08	2	0.5-0.9years	<3times	EPS subtype	0	0	2	0	0	0	0	0	0	0	0	0
D59	Male	30	Higher	Unmarried, widowed or otherwise	Yes	17.76	9	>=10years	>=3times	Overlapping subtype	1	1	3	0	1	1	1	1	0	0	0	0
D60	Female	23	Higher	Unmarried, widowed or otherwise	Yes	19.81	5	>=10years	<3times	Overlapping subtype	2	0	1	1	0	0	0	0	0	0	0	1
D61	Male	53	Higher	Married	Yes	24.8	4	1.0-4.9years	<3times	EPS subtype	0	0	1	0	1	0	0	0	2	0	0	0
D62	Male	33	Higher	Married	Yes	26.81	5	0.5-0.9years	<3times	PDS subtype	2	0	0	0	2	0	0	0	0	0	0	1
D63	Male	29	Higher	Unmarried, widowed or otherwise	Yes	17.56	7	1.0-4.9years	>=3times	PDS subtype	0	1	0	0	0	2	3	1	0	0	0	0
D64	Male	51	Secondary	Married	Yes	24.8	3	0.5-0.9years	<3times	EPS subtype	0	0	2	0	0	1	0	0	0	0	0	0
D65	Female	49	Higher	Married	Yes	20.57	4	1.0-4.9years	<3times	Overlapping subtype	1	1	1	0	1	0	0	0	0	0	0	0
D66	Male	42	Higher	Married	Yes	27.78	5	0.5-0.9years	>=3times	PDS subtype	1	0	0	0	2	0	1	0	0	0	0	1
D67	Female	58	Secondary	Married	No	23.23	2	1.0-4.9years	<3times	EPS subtype	0	0	1	0	0	0	1	0	0	0	0	0
D68	Female	30	Higher	Married	Yes	19.14	2	1.0-4.9years	<3times	PDS subtype	1	0	0	0	0	0	1	0	0	0	0	0
D69	Female	50	Higher	Married	Yes	23.24	2	1.0-4.9years	>=3times	PDS subtype	1	0	0	0	0	1	0	0	0	0	0	0
D70	Female	51	Secondary	Married	No	22.86	11	0.5-0.9years	<3times	PDS subtype	2	0	0	0	0	0	3	0	3	2	0	1
D71	Female	35	Higher	Married	Yes	17.63	14	1.0-4.9years	>=3times	Overlapping subtype	3	3	0	2	0	0	3	3	0	0	0	0
D72	Female	64	Higher	Married	Yes	24.86	2	>=10years	<3times	EPS subtype	0	0	1	0	0	0	0	0	0	1	0	0
D73	Female	65	Primary	Married	No	25.39	9	1.0-4.9years	<3times	Overlapping subtype	2	0	0	1	2	2	0	1	1	0	0	0
D74	Female	56	Secondary	Married	No	17.19	7	0.5-0.9years	<3times	PDS subtype	3	2	0	0	0	0	0	0	0	2	0	0
BMI, body mass index; PDS, postprandial distress syndrome; EPS, epigastric pain syndrome; Overlapping subtype: one or two symptoms of both PDS and EPS.Patients numbered 69, 70, 72, 73 and 74 did not take medicine as prescribed and were not involved in subsequent PP analysis.

## Sheet: GI symptom scores at 2 weeks
Patient number	Gastrointestinal symptom score	Postprandial fullness score	Early satiety score	Epigastric pain score	Epigastric burning score	Epigastric distention score	Nausea score	Belching score	Acid reflux score	Chest pain	Chest burning	Vomiting	Bad breath
D01	4	1	1	-	-	-	0	1	0	-	-	-	1
D02	4	1	-	-	-	1	0	2	0	-	-	-	-
D03	13	3	3	-	-	3	-	2	-	-	-	-	2
D04	4	1	-	2	-	1	-	-	-	-	-	-	-
D05	7	2	0	2	-	1	-	1	-	-	-	-	1
D06	9	2	1	-	-	2	0	2	2	-	-	-	-
D07	8	-	0	2	-	2	1	-	1	-	-	-	2
D08	11	2	2	1	-	2	-	3	1	-	-	-	-
D09	4	-	-	1	0	-	-	-	3	-	-	-	-
D10	7	2	-	1	-	-	-	1	-	-	-	-	3
D11	4	1	-	-	-	-	0	1	1	-	-	-	1
D12	8	1	1	-	-	-	1	-	1	-	1	-	3
D13	3	1	-	0	1	-	-	1	-	-	-	-	-
D14	7	2	-	1	2	-	-	-	-	-	-	-	2
D15	6	2	2	1	-	1	-	-	-	-	-	-	-
D16	10	-	1	3	-	2	-	3	-	-	-	-	1
D17	5	1	-	1	1	0	-	0	-	1	1	0	0
D18	3	1	1	0	-	1	-	-	-	-	-	-	-
D19	4	-	-	-	1	-	-	0	2	-	-	-	1
D20	7	1	-	-	1	1	-	3	-	-	0	-	1
D21	3	-	1	1	-	-	-	-	-	-	-	-	1
D22	4	1	-	2	1	-	0	-	-	-	-	-	-
D23	2	-	-	1	-	1	-	-	-	-	-	-	-
D24	2	-	1	1	-	-	-	-	-	-	-	-	-
D25	6	1	-	1	-	0	-	1	1	-	-	-	2
D26	4	1	-	-	-	1	0	2	-	-	-	-	-
D27	6	1	-	1	1	1	-	1	1	-	-	-	-
D28	3	1	-	1	0	1	-	-	-	-	-	-	-
D29	5	1	1	2	-	-	-	1	0	-	-	-	-
D30	8	3	1	1	-	1	-	2	-	-	-	-	-
D31	4	-	-	1	1	-	-	-	-	-	-	-	2
D32	2	1	1	-	-	0	-	-	-	-	-	-	-
D33	1	0	-	0	-	-	-	1	-	-	-	-	-
D34	5	1	1	-	-	-	1	-	1	-	-	0	1
D35	3	1	1	1	-	-	-	-	-	-	-	-	0
D36	4	2	-	1	-	1	-	-	-	-	-	-	-
D37	4	-	-	-	1	1	0	-	1	-	1	-	-
D38	4	1	-	1	-	0	-	-	0	-	-	-	2
D39	11	2	2	-	-	2	0	2	3	-	-	-	-
D40	1	-	-	0	-	1	-	-	-	-	-	-	-
D41	6	2	1	0	1	1	-	-	1	-	-	-	-
D42	2	1	1	0	-	-	-	-	-	-	-	-	0
D43	3	-	-	3	-	-	-	-	-	-	-	-	-
D44	1	1	-	-	-	-	-	-	0	-	-	-	-
D45	1	0	0	-	-	-	-	-	-	1	-	-	-
D46	3	2	0	-	-	0	-	1	-	0	-	-	-
D47	1	-	-	1	-	-	-	-	-	-	-	-	-
D48	4	0	-	0	1	-	0	-	1	-	-	-	2
D49	6	2	1	1	0	2	0	-	0	0	-	-	-
D50	0	-	-	0	-	-	-	0	-	-	-	-	-
D51	4	1	0	-	-	1	-	2	0	-	-	-	0
D52	3	-	0	1	-	-	0	1	1	-	-	-	-
D53	1	1	-	0	-	0	0	-	0	-	-	-	0
D54	3	-	-	1	1	-	-	-	0	-	-	-	1
D55	5	1	1	1	-	-	1	1	0	-	-	-	-
D56	4	1	-	1	-	-	-	1	1	-	-	-	-
D57	1	1	0	0	-	-	-	0	0	0	-	-	0
D58	1	-	-	1	-	-	-	-	-	-	-	-	-
D59	5	1	1	2	-	0	0	1	0	-	-	-	-
D60	0	0	-	0	0	-	-	-	-	-	-	-	0
D61	1	-	-	0	-	0	-	-	-	1	-	-	-
D62	3	1	-	-	-	1	-	-	-	-	-	-	1
D63	3	-	1	-	-	-	0	2	0	-	-	-	-
D64	1	-	-	1	-	-	0	-	-	-	-	-	-
D65	1	1	0	0	-	0	-	-	-	-	-	-	-
D66	4	1	-	-	-	1	-	1	-	-	-	-	1
D67	1	-	-	0	-	-	-	1	-	-	-	-	-
D68	2	1	-	-	-	-	-	1	-	-	-	-	-

## Sheet: GI symptoms scores at 4 weeks
Patient number	Gastrointestinal symptom score	Postprandial fullness score	Early satiety score	Epigastric pain score	Epigastric burning score	Epigastric distention score	Nausea score	Belching score	Acid reflux score	Chest pain	Chest burning	Vomiting	Bad breath
D01	3	1	1	-	-	-	0	1	0	-	-	-	-
D02	4	1	-	-	-	1	0	2	0	-	-	-	-
D03	9	2	2	-	-	2	-	1	-	-	-	-	2
D04	4	1	-	2	-	1	-	-	-	-	-	-	-
D05	4	1	0	2	-	1	-	0	-	-	-	-	-
D06	7	1	1	-	-	2	0	2	1	-	-	-	-
D07	5	-	0	1	-	1	1	-	1	-	-	-	1
D08	9	2	2	1	-	2	-	2	0	-	-	-	-
D09	2	-	-	0	0	-	-	-	2	-	-	-	-
D10	4	2	-	0	-	-	-	0	-	-	-	-	2
D11	3	1	-	-	-	-	0	1	0	-	-	-	1
D12	7	1	1	-	-	-	0	-	1	-	1	-	3
D13	3	1	-	0	1	-	-	1	-	-	-	-	-
D14	6	1	-	1	2	-	-	-	-	-	-	-	2
D15	5	1	2	1	-	1	-	-	-	-	-	-	-
D16	8	-	1	2	-	2	-	2	-	-	-	-	1
D17	1	1	-	0	0	0	-	0	-	0	0	0	0
D18	3	1	1	0	-	1	-	-	-	-	-	-	-
D19	3	-	-	-	0	-	-	0	2	-	-	-	1
D20	7	1	-	-	1	1	-	3	-	-	0	-	1
D21	3	-	1	1	-	-	-	-	-	-	-	-	1
D22	2	1	-	1	0	-	0	-	-	-	-	-	-
D23	1	-	-	0	-	1	-	-	-	-	-	-	-
D24	2	-	1	1	-	-	-	-	-	-	-	-	-
D25	5	1	-	1	-	0	-	1	1	-	-	-	1
D26	3	1	-	-	-	1	0	1	-	-	-	-	-
D27	2	1	-	0	0	1	-	0	0	-	-	-	-
D28	0	0	-	0	0	0	-	-	-	-	-	-	-
D29	3	1	1	1	-	-	-	0	0	-	-	-	-
D30	4	2	1	0	-	0	-	1	-	-	-	-	-
D31	3	-	-	1	1	-	-	-	-	-	-	-	1
D32	1	1	0	-	-	0	-	-	-	-	-	-	-
D33	1	0	-	0	-	-	-	1	-	-	-	-	-
D34	3	0	1	-	-	-	1	-	0	-	-	0	1
D35	2	1	0	1	-	-	-	-	-	-	-	-	0
D36	2	1	-	0	-	1	-	-	-	-	-	-	-
D37	3	-	-	-	1	1	0	-	1	-	0	-	-
D38	2	0	-	1	-	0	-	-	0	-	-	-	1
D39	8	2	1	-	-	1	0	2	2	-	-	-	-
D40	0	-	-	0	-	0	-	-	-	-	-	-	-
D41	3	1	1	0	0	1	-	-	0	-	-	-	-
D42	0	0	0	0	-	-	-	-	-	-	-	-	0
D43	2	-	-	2	-	-	-	-	-	-	-	-	-
D44	0	0	-	-	-	-	-	-	0	-	-	-	-
D45	0	0	0	-	-	-	-	-	-	0	-	-	-
D46	2	1	0	-	-	0	-	1	-	0	-	-	-
D47	0	-	-	0	-	-	-	-	-	-	-	-	-
D48	4	0	-	0	1	-	0	-	1	-	-	-	2
D49	3	1	1	0	0	1	0	-	0	0	-	-	-
D50	0	-	-	0	-	-	-	0	0	-	-	-	0
D51	1	0	0	-	-	0	-	1	-	-	-	-	-
D52	0	-	0	0	-	-	0	0	0	-	-	-	-
D53	1	1	-	0	-	0	0	-	0	-	-	-	0
D54	3	-	-	1	1	-	-	-	0	-	-	-	1
D55	2	1	0	0	-	-	0	1	0	-	-	-	-
D56	4	1	-	1	-	-	-	1	1	-	-	-	-
D57	0	0	0	0	-	-	-	0	0	0	-	-	0
D58	0	-	-	0	-	-	-	-	-	-	-	-	-
D59	4	1	1	1	-	0	0	1	0	-	-	-	-
D60	0	0	-	0	0	-	-	-	-	-	-	-	0
D61	0	-	-	0	-	0	-	-	-	0	-	-	-
D62	1	1	-	-	-	0	-	-	-	-	-	-	0
D63	2	-	1	-	-	-	0	1	0	-	-	-	-
D64	1	-	-	1	-	-	0	-	-	-	-	-	-
D65	0	0	0	0	-	0	-	-	-	-	-	-	-
D66	2	1	-	-	-	0	-	0	-	-	-	-	1
D67	0	-	-	0	-	-	-	0	-	-	-	-	-
D68	0	0	-	-	-	-	-	0	-	-	-	-	-

## Sheet: GI symptoms scores at 8 weeks
Patient number	Gastrointestinal symptom score	Postprandial fullness score	Early satiety score	Epigastric pain score	Epigastric burning score	Epigastric distention score	Nausea score	Belching score	Acid reflux score	Chest pain	Chest burning	Vomiting	Bad breath
D01	0	0	0	-	-	-	0	0	0	-	-	-	0
D02	2	0	-	-	-	0	0	2	0	-	-	-	-
D03	8	1	2	-	-	2	-	2	-	-	-	-	1
D04	2	0	-	1	-	1	-	-	-	-	-	-	-
D05	3	1	1	1	-	0	-	0	-	-	-	-	-
D06	6	1	1	-	-	1	0	2	1	-	-	-	-
D07	4	-	0	1	-	1	0	-	1	-	-	-	1
D08	8	2	1	1	-	1	-	2	1	-	-	-	-
D09	2	-	-	0	0	-	-	-	2	-	-	-	-
D10	3	2	-	0	-	-	-	0	-	-	-	-	1
D11	3	1	-	-	-	-	0	1	0	-	-	-	1
D12	7	1	1	-	-	-	1	-	1	-	1	-	2
D13	4	1	-	0	3	-	-	0	-	-	-	-	-
D14	5	1	-	1	1	-	-	-	-	-	-	-	2
D15	5	2	1	1	-	1	-	-	-	-	-	-	-
D16	4	-	1	1	-	1	-	1	-	-	-	-	0
D17	1	1	-	0	0	0	-	0	-	0	0	0	0
D18	2	1	1	0	-	0	-	-	-	-	-	-	-
D19	3	-	-	-	0	-	-	0	2	-	-	-	1
D20	6	1	-	-	1	1	-	2	-	-	0	-	1
D21	1	-	0	0	-	-	-	-	-	-	-	-	1
D22	1	0	-	1	0	-	0	-	-	-	-	-	-
D23	0	-	-	0	-	0	-	-	-	-	-	-	-
D24	1	-	1	0	-	-	-	-	-	-	-	-	-
D25	4	1	-	1	-	0	-	0	1	-	-	-	1
D26	3	1	-	-	-	1	0	1	-	-	-	-	-
D27	1	1	-	0	0	0	-	0	0	-	-	-	-
D28	0	0	-	0	0	0	-	-	-	-	-	-	-
D29	1	0	0	1	-	-	-	0	0	-	-	-	-
D30	2	1	0	0	-	0	-	1	-	-	-	-	-
D31	1	-	-	0	0	-	-	-	-	-	-	-	1
D32	1	1	0	-	-	0	-	-	-	-	-	-	-
D33	0	0	-	0	-	-	-	0	-	-	-	-	-
D34	1	0	0	-	-	-	1	-	0	-	-	0	0
D35	1	0	0	1	-	-	-	-	-	-	-	-	0
D36	1	1	-	0	-	0	-	-	-	-	-	-	-
D37	2	-	-	-	0	1	0	-	1	-	0	-	-
D38	1	0	-	0	-	0	-	-	0	-	-	-	1
D39	5	1	1	-	-	1	0	1	1	-	-	-	-
D40	0	-	-	0	-	0	-	-	-	-	-	-	-
D41	1	1	0	0	0	0	-	-	0	-	-	-	-
D42	0	0	0	0	-	-	-	-	-	-	-	-	0
D43	0	-	-	0	-	-	-	-	-	-	-	-	-
D44	0	0	-	-	-	-	-	-	0	-	-	-	-
D45	0	0	0	-	-	-	-	-	-	0	-	-	-
D46	1	1	0	-	-	0	-	0	-	0	-	-	-
D47	0	-	-	0	-	-	-	-	-	-	-	-	-
D48	4	0	-	0	1	-	0	-	1	-	-	-	2
D49	3	1	1	0	0	1	0	-	0	0	-	-	-
D50	0	-	-	0	-	-	-	0	-	-	-	-	-
D51	0	0	0	-	-	0	-	0	0	-	-	-	0
D52	0	-	0	0	-	-	0	0	0	-	-	-	-
D53	0	0	-	0	-	0	0	-	0	-	-	-	0
D54	3	-	-	1	1	-	-	-	0	-	-	-	1
D55	2	1	0	0	-	-	0	1	0	-	-	-	-
D56	4	2	-	0	-	-	-	1	1	-	-	-	-
D57	0	0	0	0	-	-	-	0	0	0	-	-	0
D58	0	-	-	0	-	-	-	-	-	-	-	-	-
D59	2	1	0	1	-	0	0	0	0	-	-	-	-
D60	0	0	-	0	0	-	-	-	-	-	-	-	0
D61	0	-	-	0	-	0	-	-	-	0	-	-	-
D62	0	0	-	-	-	0	-	-	-	-	-	-	0
D63	1	-	0	-	-	-	0	1	0	-	-	-	-
D64	0	-	-	0	-	-	0	-	-	-	-	-	-
D65	0	0	0	0	-	0	-	-	-	-	-	-	-
D66	0	0	-	-	-	0	-	0	-	-	-	-	0
D67	0	-	-	0	-	-	-	0	-	-	-	-	-
D68	0	0	-	-	-	-	-	0	-	-	-	-	-

## Sheet: Adverse reaction
Patient number	Adverse reaction
D01	-
D02	-
D03	-
D04	-
D05	-
D06	-
D07	-
D08	-
D09	thirst
D10	-
D11	-
D12	-
D13	-
D14	shapeless stool
D15	-
D16	-
D17	-
D18	-
D19	-
D20	-
D21	-
D22	thirst
D23	shapeless stool
D24	-
D25	-
D26	-
D27	-
D28	thirst,salivation and increased anal exhaust
D29	-
D30	-
D31	-
D32	-
D33	-
D34	-
D35	-
D36	-
D37	-
D38	-
D39	thirst, constipation
D40	-
D41	-
D42	-
D43	-
D44	-
D45	-
D46	-
D47	-
D48	-
D49	constipation
D50	-
D51	-
D52	-
D53	-
D54	-
D55	-
D56	-
D57	-
D58	-
D59	-
D60	-
D61	-
D62	-
D63	-
D64	-
D65	-
D66	-
D67	-
D68	-
