# Supplementary material for: Factors associated with mood disorders and the efficacy of the targeted treatment of functional dyspepsia: A randomized clinical trial
Source: Front Med (Lausanne). 2022 Jul 22;9:859661. doi: 10.3389/fmed.2022.859661 (PMC9353185; doi:10.3389/fmed.2022.859661)
Supplement: Supplementary file 1 [file Data_Sheet_1.ZIP › Raw data of patient with functional dyspepsia/Raw data for Group E(rabeprazole).xlsx]

## Sheet: Baseline data of FD in Group E
Patient number	Gender	Age	Educational level	Marital status	Employed	BMI(kg/m2)	Gastrointestinal symptom score(1 week before medication)	Duration of disease onset(years)	Number of previous treatments	Subtype	Postprandial fullness score	Early satiety score	Epigastric pain score	Epigastric burning score	Epigastric distention score	Nausea score	Belching score	Acid reflux score	Chest pain	Chest burning	Vomiting	Bad breath
E01	Male	44	Secondary	Married	Yes	23.26	6	1.0-4.9years	>=3times	Overlapping subtype	0	1	1	1	0	0	1	1	0	0	0	1
E02	Male	53	Secondary	Married	Yes	22.46	9	5.0-9.9years	>=3times	Overlapping subtype	1	0	1	1	1	0	0	1	1	1	1	1
E03	Female	56	Higher	Married	Yes	25.4	8	>=10years	>=3times	PDS subtype	1	0	0	0	2	2	1	1	0	0	0	1
E04	Female	38	Higher	Married	Yes	22.43	7	1.0-4.9years	<3times	EPS subtype	0	0	3	1	0	0	1	1	0	0	0	1
E05	Female	65	Secondary	Married	No	24.65	5	>=10years	>=3times	PDS subtype	1	0	0	0	2	0	1	1	0	0	0	0
E06	Female	55	Higher	Married	Yes	18.14	9	5.0-9.9years	>=3times	Overlapping subtype	2	0	0	1	0	3	0	1	0	0	2	0
E07	Female	35	Higher	Married	Yes	20.81	5	5.0-9.9years	>=3times	Overlapping subtype	1	0	0	1	0	1	0	0	0	2	0	0
E08	Male	42	Secondary	Married	Yes	21.48	6	>=10years	<3times	Overlapping subtype	1	0	1	0	2	0	0	1	1	0	0	0
E09	Female	38	Higher	Married	Yes	17.97	2	0.5-0.9years	<3times	PDS subtype	1	0	0	0	0	0	0	0	1	0	0	0
E10	Male	52	Higher	Married	Yes	24.8	7	5.0-9.9years	>=3times	PDS subtype	2	0	0	0	1	0	1	1	0	0	0	2
E11	Female	72	Higher	Married	No	17.9	6	0.5-0.9years	<3times	Overlapping subtype	3	0	1	0	1	0	0	0	0	0	0	1
E12	Male	34	Higher	Married	Yes	26.08	7	0.5-0.9years	<3times	PDS subtype	2	3	0	0	1	0	0	0	0	0	0	1
E13	Female	53	Primary	Married	Yes	17.78	4	1.0-4.9years	>=3times	Overlapping subtype	1	0	1	0	0	1	1	0	0	0	0	0
E14	Male	37	Higher	Married	Yes	23.31	2	1.0-4.9years	<3times	EPS subtype	0	0	1	0	1	0	0	0	0	0	0	0
E15	Male	20	Higher	Unmarried, widowed or otherwise	Yes	17.96	5	0.5-0.9years	>=3times	Overlapping subtype	3	0	0	1	0	0	1	0	0	0	0	0
E16	Female	53	Primary	Married	No	22.07	5	0.5-0.9years	>=3times	EPS subtype	0	0	1	0	0	1	0	1	1	0	1	0
E17	Female	31	Higher	Married	Yes	17.39	11	1.0-4.9years	>=3times	Overlapping subtype	0	2	1	0	0	3	3	0	0	0	1	1
E18	Male	35	Higher	Married	Yes	23.51	3	1.0-4.9years	<3times	EPS subtype	0	0	0	1	0	0	1	0	0	0	0	1
E19	Female	45	Higher	Married	Yes	17.47	5	5.0-9.9years	>=3times	Overlapping subtype	1	0	1	0	1	1	0	0	0	0	1	0
E20	Female	30	Higher	Married	Yes	17.91	13	1.0-4.9years	<3times	Overlapping subtype	2	3	1	0	2	2	2	0	0	0	0	1
E21	Female	45	Higher	Married	Yes	23.23	4	1.0-4.9years	<3times	Overlapping subtype	1	0	1	0	0	0	1	0	0	0	0	1
E22	Male	39	Secondary	Married	Yes	25.71	4	1.0-4.9years	<3times	EPS subtype	0	0	1	0	0	0	1	1	1	0	0	0
E23	Female	38	Higher	Married	Yes	18.66	3	>=10years	<3times	PDS subtype	1	0	0	0	0	1	0	0	0	0	0	1
E24	Female	48	Secondary	Married	No	21.23	4	5.0-9.9years	<3times	PDS subtype	0	1	0	0	0	1	0	0	0	0	1	1
E25	Male	48	Secondary	Married	Yes	23.36	3	5.0-9.9years	>=3times	EPS subtype	0	0	1	0	1	0	1	0	0	0	0	0
E26	Male	64	Higher	Married	Yes	21.01	7	1.0-4.9years	>=3times	PDS subtype	2	0	0	0	2	0	3	0	0	0	0	0
E27	Male	27	Higher	Unmarried, widowed or otherwise	Yes	26.57	4	1.0-4.9years	<3times	PDS subtype	1	0	0	0	2	0	1	0	0	0	0	0
E28	Male	54	Secondary	Married	No	24.69	9	5.0-9.9years	>=3times	PDS subtype	2	2	0	0	2	1	1	1	0	0	0	0
E29	Female	33	Secondary	Married	No	35.76	3	0.5-0.9years	<3times	PDS subtype	1	0	0	0	0	1	1	0	0	0	0	0
E30	Male	46	Secondary	Married	Yes	20.2	5	5.0-9.9years	>=3times	Overlapping subtype	1	0	0	1	1	0	1	0	0	1	0	0
E31	Male	63	Secondary	Married	Yes	28.32	3	1.0-4.9years	<3times	PDS subtype	3	0	0	0	0	0	0	0	0	0	0	0
E32	Female	46	Secondary	Married	Yes	18.73	6	0.5-0.9years	<3times	Overlapping subtype	1	0	2	0	1	0	1	0	0	0	0	1
E33	Female	53	Secondary	Married	No	20.03	15	0.5-0.9years	<3times	Overlapping subtype	3	3	3	2	2	0	1	0	0	0	0	1
E34	Female	47	Secondary	Married	Yes	19.04	9	0.5-0.9years	<3times	Overlapping subtype	1	0	0	3	1	0	3	0	0	0	0	1
E35	Male	37	Secondary	Married	Yes	23.44	15	0.5-0.9years	<3times	Overlapping subtype	3	0	3	0	3	0	3	1	0	1	0	1
E36	Male	35	Secondary	Married	Yes	20.45	6	0.5-0.9years	<3times	PDS subtype	1	1	0	0	1	0	1	1	0	0	0	1
E37	Female	58	Secondary	Married	No	22.03	2	0.5-0.9years	<3times	EPS subtype	0	0	1	0	0	0	0	0	1	0	0	0
E38	Male	50	Secondary	Married	Yes	23.14	3	1.0-4.9years	<3times	EPS subtype	0	0	3	0	0	0	0	0	0	0	0	0
E39	Female	29	Higher	Married	Yes	19.15	6	5.0-9.9years	>=3times	Overlapping subtype	0	1	2	0	2	0	1	0	0	0	0	0
E40	Male	64	Secondary	Married	Yes	25.1	7	0.5-0.9years	<3times	Overlapping subtype	2	0	2	0	2	0	0	0	0	0	0	1
E41	Male	41	Secondary	Married	Yes	21.3	9	0.5-0.9years	<3times	Overlapping subtype	2	2	0	1	0	0	3	0	0	1	0	0
E42	Female	44	Secondary	Married	No	24.56	6	1.0-4.9years	<3times	PDS subtype	0	3	0	0	1	0	0	0	1	0	0	1
E43	Male	45	Higher	Married	Yes	25.4	6	0.5-0.9years	<3times	EPS subtype	0	0	1	0	0	0	1	1	1	0	0	2
E44	Male	39	Secondary	Married	Yes	19.37	11	0.5-0.9years	>=3times	Overlapping subtype	2	0	1	1	2	1	1	1	0	1	0	1
E45	Female	41	Higher	Married	Yes	20.55	9	0.5-0.9years	>=3times	EPS subtype	0	0	2	2	1	0	1	1	0	0	0	2
E46	Female	41	Higher	Married	Yes	20.2	5	>=10years	>=3times	Overlapping subtype	1	0	2	0	0	0	2	0	0	0	0	0
E47	Male	18	Higher	Unmarried, widowed or otherwise	No	16.42	10	0.5-0.9years	<3times	Overlapping subtype	2	3	1	1	0	0	1	1	1	0	0	0
E48	Female	71	Secondary	Married	No	24.97	9	0.5-0.9years	<3times	Overlapping subtype	1	0	1	1	1	1	1	1	0	1	1	0
E49	Female	71	Secondary	Married	Yes	23.81	3	1.0-4.9years	<3times	EPS subtype	0	0	1	0	1	0	1	0	0	0	0	0
E50	Male	35	Higher	Married	Yes	24.22	10	1.0-4.9years	<3times	Overlapping subtype	2	0	1	0	2	1	2	2	0	0	0	0
E51	Male	46	Higher	Married	Yes	22.84	7	0.5-0.9years	<3times	PDS subtype	1	3	0	0	0	0	1	1	0	0	0	1
E52	Female	40	Higher	Married	No	24.65	8	0.5-0.9years	<3times	Overlapping subtype	2	0	1	0	2	0	2	0	0	0	0	1
E53	Male	56	Higher	Married	Yes	23.53	9	5.0-9.9years	>=3times	Overlapping subtype	1	0	0	1	3	0	3	1	0	0	0	0
E54	Male	56	Higher	Married	Yes	27.25	5	5.0-9.9years	>=3times	PDS subtype	2	1	0	0	0	0	1	0	0	1	0	0
E55	Female	40	Secondary	Married	No	19.56	4	0.5-0.9years	<3times	EPS subtype	0	0	1	0	0	0	1	0	0	0	0	2
E56	Female	49	Secondary	Married	No	24.41	4	>=10years	>=3times	Overlapping subtype	1	0	2	0	0	1	0	0	0	0	0	0
E57	Female	33	Secondary	Unmarried, widowed or otherwise	Yes	14.44	6	0.5-0.9years	<3times	PDS subtype	2	0	0	0	2	0	2	0	0	0	0	0
E58	Female	70	Secondary	Married	No	22.6	1	0.5-0.9years	<3times	EPS subtype	0	0	1	0	0	0	0	0	0	0	0	0
E59	Male	71	Higher	Married	No	22.92	2	5.0-9.9years	>=3times	Overlapping subtype	1	0	1	0	0	0	0	0	0	0	0	0
E60	Female	44	Secondary	Married	No	21.16	3	0.5-0.9years	<3times	PDS subtype	3	0	0	0	0	0	0	0	0	0	0	0
E61	Female	41	Higher	Married	Yes	20.55	5	1.0-4.9years	<3times	EPS subtype	0	0	1	0	1	1	1	0	0	0	0	1
E62	Female	36	Higher	Married	No	21.23	1	1.0-4.9years	>=3times	PDS subtype	1	0	0	0	0	0	0	0	0	0	0	0
E63	Male	34	Higher	Married	Yes	21.8	4	1.0-4.9years	<3times	Overlapping subtype	1	1	1	0	0	0	0	0	1	0	0	0
E64	Male	63	Secondary	Married	No	21.48	1	0.5-0.9years	<3times	EPS subtype	0	0	1	0	0	0	0	0	0	0	0	0
E65	Male	51	Secondary	Married	Yes	27.68	11	>=10years	>=3times	Overlapping subtype	3	3	2	0	3	0	0	0	0	0	0	0
E66	Female	54	Secondary	Married	Yes	23.5	4	1.0-4.9years	<3times	PDS subtype	0	1	0	0	0	0	1	1	0	0	0	1
E67	Male	70	Secondary	Married	No	27	3	0.5-0.9years	<3times	Overlapping subtype	1	0	1	0	1	0	0	0	0	0	0	0
E68	Female	51	Secondary	Married	No	23.37	5	0.5-0.9years	<3times	Overlapping subtype	1	0	1	0	1	1	0	1	0	0	0	0
E69	Male	59	Secondary	Married	Yes	22.86	6	0.5-0.9years	<3times	Overlapping subtype	2	2	0	1	0	0	0	0	0	0	0	1
BMI, body mass index; PDS, postprandial distress syndrome; EPS, epigastric pain syndrome; Overlapping subtype: one or two symptoms of both PDS and EPS.The patient numbered 69 did not take medicine as prescribed and did not participate in the subsequent PP analysis.

## Sheet: GI symptom scores at 2 weeks
Patient number	Gastrointestinal symptom score	Postprandial fullness score	Early satiety score	Epigastric pain score	Epigastric burning score	Epigastric distention score	Nausea score	Belching score	Acid reflux score	Chest pain	Chest burning	Vomiting	Bad breath
E01	2	-	0	0	0	-	-	0	1	-	-	-	1
E02	2	0	-	0	1	0	-	-	0	0	0	0	1
E03	3	0	-	-	-	1	0	0	1	-	-	-	1
E04	3	-	-	0	1	-	-	0	0	-	-	-	2
E05	3	1	-	-	-	2	-	0	0	-	-	-	-
E06	4	1	-	-	0	-	2	-	0	-	-	1	-
E07	3	1	-	-	1	-	0	-	-	-	1	-	-
E08	3	0	-	1	-	1	-	-	1	0	-	-	-
E09	1	1	-	-	-	-	-	-	-	0	-	-	-
E10	5	1	-	-	-	1	-	1	1	-	-	-	1
E11	3	1	-	1	-	0	-	-	-	-	-	-	1
E12	2	1	0	-	-	0	-	-	-	-	-	-	1
E13	4	1	-	1	-	-	1	1	-	-	-	-	-
E14	1	-	-	0	-	1	-	-	-	-	-	-	-
E15	3	2	-	-	0	-	-	1	-	-	-	-	-
E16	1	-	-	0	-	-	0	-	0	1	-	0	-
E17	5	-	1	1	-	-	1	1	-	-	-	0	1
E18	3	-	-	-	1	-	-	1	-	-	-	-	1
E19	0	0	-	0	-	0	0	-	-	-	-	0	-
E20	8	1	2	0	-	1	2	1	-	-	-	-	1
E21	3	1	-	0	-	-	-	1	-	-	-	-	1
E22	0	-	-	0	-	-	-	0	0	0	-	-	-
E23	0	0	-	-	-	-	0	-	-	-	-	-	0
E24	2	-	1	-	-	-	0	-	-	-	-	0	1
E25	1	-	-	1	-	0	-	0	-	-	-	-	-
E26	4	1	-	-	-	1	-	2	-	-	-	-	-
E27	3	1	-	-	-	1	-	1	-	-	-	-	-
E28	3	1	1	-	-	0	0	1	0	-	-	-	-
E29	3	1	-	-	-	-	1	1	-	-	-	-	-
E30	0	0	-	-	0	0	-	0	-	-	0	-	-
E31	2	2	-	-	-	-	-	-	-	-	-	-	-
E32	2	0	-	1	-	0	-	1	-	-	-	-	0
E33	10	2	2	2	1	1	-	1	-	-	-	-	1
E34	9	1	-	-	3	1	-	3	-	-	-	-	1
E35	7	2	-	2	-	1	-	1	0	-	0	-	1
E36	3	1	1	-	-	1	-	0	0	-	-	-	0
E37	0	-	-	0	-	-	-	-	-	0	-	-	-
E38	0	-	-	0	-	-	-	-	-	-	-	-	-
E39	1	-	1	0	-	0	-	0	-	-	-	-	-
E40	0	0	-	0	-	0	-	-	-	-	-	-	0
E41	7	1	2	-	0	-	-	3	-	-	1	-	-
E42	4	-	2	-	-	1	-	-	-	0	-	-	1
E43	2	-	-	0	-	-	-	0	1	0	-	-	1
E44	5	1	-	1	1	0	0	0	1	-	0	-	1
E45	7	-	-	1	1	1	-	1	1	-	-	-	2
E46	3	1	-	1	-	-	-	1	-	-	-	-	-
E47	6	2	2	1	0	-	-	1	0	0	-	-	-
E48	3	1	-	1	0	1	0	0	0	-	0	0	-
E49	0	-	-	0	-	0	-	0	-	-	-	-	-
E50	7	2	-	1	-	1	1	1	1	-	-	-	-
E51	5	1	1	-	-	-	-	1	1	-	-	-	1
E52	2	0	-	1	-	0	-	0	-	-	-	-	1
E53	2	0	-	-	0	0	-	2	0	-	-	-	-
E54	3	1	1	-	-	-	-	1	-	-	0	-	-
E55	3	-	-	1	-	-	-	0	-	-	-	-	2
E56	0	0	-	0	-	-	0	-	-	-	-	-	-
E57	3	2	-	-	-	1	-	0	-	-	-	-	-
E58	0	-	-	0	-	-	-	-	-	-	-	-	-
E59	1	0	-	1	-	-	-	-	-	-	-	-	-
E60	0	0	-	-	-	-	-	-	-	-	-	-	-
E61	3	-	-	1	-	1	0	1	-	-	-	-	0
E62	1	1	-	-	-	-	-	-	-	-	-	-	-
E63	2	1	1	0	-	-	-	-	-	0	-	-	-
E64	1	-	-	1	-	-	-	-	-	-	-	-	-
E65	10	3	3	1	-	3	-	-	-	-	-	-	-
E66	2	-	1	-	-	-	-	1	0	-	-	-	0
E67	0	0	-	0	-	0	-	-	-	-	-	-	-
E68	2	1	-	1	-	0	0	-	0	-	-	-	-

## Sheet: GI symptom scores at 4 weeks
Patient number	Gastrointestinal symptom score	Postprandial fullness score	Early satiety score	Epigastric pain score	Epigastric burning score	Epigastric distention score	Nausea score	Belching score	Acid reflux score	Chest pain	Chest burning	Vomiting	Bad breath
E01	2	-	0	0	0	-	-	0	1	-	-	-	1
E02	2	0	-	0	1	0	-	-	0	0	0	0	1
E03	1	0	-	-	-	0	0	0	0	-	-	-	1
E04	2	-	-	0	0	-	-	0	0	-	-	-	2
E05	2	1	-	-	-	1	-	0	0	-	-	-	-
E06	2	1	-	-	0	-	1	-	0	-	-	0	-
E07	0	0	-	-	0	-	0	-	-	-	0	-	-
E08	2	0	-	1	-	0	-	-	1	0	-	-	-
E09	0	0	-	-	-	-	-	-	-	0	-	-	-
E10	4	1	-	-	-	0	-	1	1	-	-	-	1
E11	3	1	-	1	-	0	-	-	-	-	-	-	1
E12	1	0	0	-	-	0	-	-	-	-	-	-	1
E13	3	1	-	0	-	-	1	1	-	-	-	-	-
E14	0	-	-	0	-	0	-	-	-	-	-	-	-
E15	1	1	-	-	0	-	-	0	-	-	-	-	-
E16	1	-	-	0	-	-	0	-	0	1	-	0	-
E17	3	-	1	1	-	-	0	0	-	-	-	0	1
E18	2	-	-	-	1	-	-	1	-	-	-	-	0
E19	0	0	-	0	-	0	0	-	-	-	-	0	-
E20	8	1	2	0	-	1	2	1	-	-	-	-	1
E21	1	0	-	0	-	-	-	0	-	-	-	-	1
E22	0	-	-	0	-	-	-	0	0	0	-	-	-
E23	0	0	-	-	-	-	0	-	-	-	-	-	0
E24	2	-	1	-	-	-	0	-	-	-	-	0	1
E25	1	-	-	1	-	0	-	0	-	-	-	-	-
E26	2	1	-	-	-	0	-	1	-	-	-	-	-
E27	2	1	-	-	-	0	-	1	-	-	-	-	-
E28	1	0	0	-	-	0	0	1	0	-	-	-	-
E29	2	1	-	-	-	-	0	1	-	-	-	-	-
E30	0	0	-	-	0	0	-	0	-	-	0	-	-
E31	1	1	-	-	-	-	-	-	-	-	-	-	-
E32	0	0	-	0	-	0	-	0	-	-	-	-	0
E33	7	1	1	1	1	1	-	1	-	-	-	-	1
E34	4	1	-	-	1	0	-	2	-	-	-	-	0
E35	7	2	-	2	-	0	-	2	0	-	0	-	1
E36	3	1	1	-	-	1	-	0	0	-	-	-	0
E37	0	-	-	0	-	-	-	-	-	0	-	-	-
E38	0	-	-	0	-	-	-	-	-	-	-	-	-
E39	0	-	0	0	-	0	-	0	-	-	-	-	-
E40	0	0	-	0	-	0	-	-	-	-	-	-	0
E41	4	0	1	-	0	-	-	3	-	-	0	-	-
E42	2	-	2	-	-	0	-	-	-	0	-	-	0
E43	2	-	-	0	-	-	-	0	1	0	-	-	1
E44	2	1	-	0	1	0	0	0	0	-	0	-	0
E45	5	-	-	1	1	1	-	0	0	-	-	-	2
E46	2	1	-	0	-	-	-	1	-	-	-	-	-
E47	5	2	1	1	1	-	-	0	0	0	-	-	-
E48	2	1	-	1	0	0	0	0	0	-	0	0	-
E49	0	-	-	0	-	0	-	0	-	-	-	-	-
E50	4	1	-	0	-	1	0	1	1	-	-	-	-
E51	2	1	1	-	-	-	-	0	0	-	-	-	0
E52	2	0	-	1	-	0	-	0	-	-	-	-	1
E53	1	0	-	-	0	0	-	1	0	-	-	-	-
E54	0	0	0	-	-	-	-	0	-	-	0	-	-
E55	2	-	-	1	-	-	-	0	-	-	-	-	1
E56	0	0	-	0	-	-	0	-	-	-	-	-	-
E57	2	1	-	-	-	1	-	0	-	-	-	-	-
E58	0	-	-	0	-	-	-	-	-	-	-	-	-
E59	1	0	-	1	-	-	-	-	-	-	-	-	-
E60	0	0	-	-	-	-	-	-	-	-	-	-	-
E61	0	-	-	0	-	0	0	0	-	-	-	-	0
E62	0	0	-	-	-	-	-	-	-	-	-	-	-
E63	1	0	1	0	-	-	-	-	-	0	-	-	-
E64	1	-	-	1	-	-	-	-	-	-	-	-	-
E65	10	3	3	1	-	3	-	-	-	-	-	-	-
E66	1	-	0	-	-	-	-	1	0	-	-	-	0
E67	0	0	-	0	-	0	-	-	-	-	-	-	-
E68	1	1	-	0	-	0	0	-	0	-	-	-	-

## Sheet: GI symptom scores at 8 weeks
Patient number	Gastrointestinal symptom score	Postprandial fullness score	Early satiety score	Epigastric pain score	Epigastric burning score	Epigastric distention score	Nausea score	Belching score	Acid reflux score	Chest pain	Chest burning	Vomiting	Bad breath
E01	1	-	0	0	0	-	-	0	0	-	-	-	1
E02	0	0	-	0	0	0	-	-	0	0	0	0	0
E03	0	0	-	-	-	0	0	0	0	-	-	-	0
E04	1	-	-	0	0	-	-	0	0	-	-	-	1
E05	1	1	-	-	-	0	-	0	0	-	-	-	-
E06	1	1	-	-	0	-	0	-	0	-	-	0	-
E07	0	0	-	-	0	-	0	-	-	-	0	-	-
E08	1	0	-	1	-	0	-	-	0	0	-	-	-
E09	0	0	-	-	-	-	-	-	-	0	-	-	-
E10	4	1	-	-	-	0	-	1	1	-	-	-	1
E11	1	1	-	0	-	0	-	-	-	-	-	-	0
E12	0	0	0	-	-	0	-	-	-	-	-	-	0
E13	2	1	-	0	-	-	0	1	-	-	-	-	-
E14	0	-	-	0	-	0	-	-	-	-	-	-	-
E15	1	1	-	-	0	-	-	0	-	-	-	-	-
E16	0	-	-	0	-	-	0	-	0	0	-	0	-
E17	2	-	0	1	-	-	0	0	-	-	-	0	1
E18	1	-	-	-	0	-	-	1	-	-	-	-	0
E19	0	0	-	0	-	0	0	-	-	-	-	0	-
E20	7	1	1	0	-	1	2	1	-	-	-	-	1
E21	0	0	-	0	-	-	-	0	-	-	-	-	0
E22	0	-	-	0	-	-	-	0	0	0	-	-	-
E23	0	0	-	-	-	-	0	-	-	-	-	-	0
E24	1	-	1	-	-	-	0	-	-	-	-	0	0
E25	1	-	-	1	-	0	-	0	-	-	-	-	-
E26	2	1	-	-	-	0	-	1	-	-	-	-	-
E27	2	1	-	-	-	0	-	1	-	-	-	-	-
E28	0	0	0	-	-	0	0	0	0	-	-	-	-
E29	2	1	-	-	-	-	0	1	-	-	-	-	-
E30	0	0	-	-	0	0	-	0	-	-	0	-	-
E31	1	1	-	-	-	-	-	-	-	-	-	-	-
E32	0	0	-	0	-	0	-	0	-	-	-	-	0
E33	3	1	0	1	0	0	-	1	-	-	-	-	0
E34	1	0	-	-	0	0	-	1	-	-	-	-	0
E35	3	1	-	1	-	0	-	1	0	-	0	-	0
E36	1	1	0	-	-	0	-	0	0	-	-	-	0
E37	0	-	-	0	-	-	-	-	-	0	-	-	-
E38	0	-	-	0	-	-	-	-	-	-	-	-	-
E39	0	-	0	0	-	0	-	0	-	-	-	-	-
E40	0	0	-	0	-	0	-	-	-	-	-	-	0
E41	1	0	0	-	0	-	-	1	-	-	0	-	-
E42	1	-	1	-	-	0	-	-	-	0	-	-	0
E43	1	-	-	0	-	-	-	0	0	0	-	-	1
E44	0	0	-	0	0	0	0	0	0	-	0	-	0
E45	1	-	-	0	0	0	-	0	0	-	-	-	1
E46	1	1	-	0	-	-	-	0	-	-	-	-	-
E47	3	1	1	1	0	-	-	0	0	0	-	-	-
E48	1	0	-	1	0	0	0	0	0	-	0	0	-
E49	0	-	-	0	-	0	-	0	-	-	-	-	-
E50	2	1	-	0	-	0	0	1	0	-	-	-	-
E51	2	1	1	-	-	-	-	0	0	-	-	-	0
E52	0	0	-	0	-	0	-	0	-	-	-	-	0
E53	0	0	-	-	0	0	-	0	0	-	-	-	-
E54	0	0	0	-	-	-	-	0	-	-	0	-	-
E55	1	-	-	0	-	-	-	0	-	-	-	-	1
E56	0	0	-	0	-	-	0	-	-	-	-	-	-
E57	1	0	-	-	-	1	-	0	-	-	-	-	-
E58	0	-	-	0	-	-	-	-	-	-	-	-	-
E59	0	0	-	0	-	-	-	-	-	-	-	-	-
E60	0	0	-	-	-	-	-	-	-	-	-	-	-
E61	0	-	-	0	-	0	0	0	-	-	-	-	0
E62	0	0	-	-	-	-	-	-	-	-	-	-	-
E63	0	0	0	0	-	-	-	-	-	0	-	-	-
E64	0	-	-	0	-	-	-	-	-	-	-	-	-
E65	5	1	2	1	-	1	-	-	-	-	-	-	-
E66	0	-	0	-	-	-	-	0	0	-	-	-	0
E67	0	0	-	0	-	0	-	-	-	-	-	-	-
E68	1	1	-	0	-	0	0	-	0	-	-	-	-

## Sheet: Adverse reaction
Patient number	Adverse reaction
E01	-
E02	-
E03	-
E04	-
E05	pruritus
E06	-
E07	-
E08	-
E09	-
E10	-
E11	-
E12	-
E13	swirl
E14	-
E15	-
E16	-
E17	-
E18	-
E19	-
E20	-
E21	-
E22	-
E23	-
E24	-
E25	-
E26	-
E27	-
E28	-
E29	-
E30	-
E31	-
E32	-
E33	-
E34	-
E35	-
E36	-
E37	-
E38	-
E39	-
E40	-
E41	-
E42	-
E43	-
E44	-
E45	-
E46	-
E47	-
E48	-
E49	-
E50	-
E51	-
E52	-
E53	-
E54	-
E55	-
E56	-
E57	-
E58	-
E59	-
E60	-
E61	-
E62	-
E63	-
E64	-
E65	-
E66	-
E67	-
E68	-
